# Supplementary material for: Exposure to halogenated ethers causes neurodegeneration and behavioural changes in young healthy experimental animals: a systematic review and meta analyses
Source: Sci Rep. 2023 May 18;13:8063. doi: 10.1038/s41598-023-35052-4 (PMC10195874; doi:10.1038/s41598-023-35052-4)
Supplement: Supplementary file 4 — Supplementary Information 4. [file 41598_2023_35052_MOESM4_ESM.xlsx]

## Sheet: Blad1
Supplemental file 4: Characteristic table sevoflurane
Publication	Species	Sex	Age at intervention (P)	Administration route	Dose	Dose frequency	Duration intervention (h)	Outcome measure ND	Outcome measure BH	Timing (h after anesthesia)	Timing (days)	Notes
Almenrader (2017)a	rats	M	7	i.p. saline + inhalation	2.5%	1	1		Ultrasonic vocalization	120 h	5	Oxygen:air ratio was 1:1. Seperate groups because each male rat was used only once! (outcome timings were at P12, P30-40 and P70-90). Dose intraperitoneal sterile saline was 200 l. Controls inhaled oxygen and air (1:1) with a fresh gas flow.
Almenrader (2017)b	rats	M	7	i.p. saline + inhalation	2.5%	1	1		Homing test	120 h	5
Almenrader (2017)c	rats	M	7	i.p. saline + inhalation	2.5%	1	1		Inhibitory avoidance test	552/792 h	23/33
Almenrader (2017)d	rats	M	7	i.p. saline + inhalation	2.5%	1	1		Elevated plus maze	552/792 h	23/33
Almenrader (2017)e	rats	M	7	i.p. saline + inhalation	2.5%	1	1		Inhibitory avoidance test	1512/1992 h	63/83
Almenrader (2017)f	rats	M	7	i.p. saline + inhalation	2.5%	1	1		Elevated plus maze	1512/1992 h	63/83
Bercker (2009)a	rats	M	6	injection crystalloid/glucose + inhalation	3%-5%	1	6	summation score degenerating cells (silver nitrate and cupric nitrate staining)		18 h
Bercker (2009)b	rats	M	6	injection crystalloid/glucose + inhalation	3%-5%	1	6		MWM	1032 h	43	Morris water maze test was performed in 7 week old animals, the Hole board test was performed after 7 days of rest in 8 week old animals.
Bercker (2009)b									Hole board	1200 h	50
Burks (2020)a	rats	M/F	7	inhalation	2.5%	1	6	Level of increased neurodegeneration of coronal brain sections (with FJC Fluoro immunolabeling verified with thionine staining)		2 h		vehicle was 75% oxygen/25% nitrogen
Burks (2020)a								Degenerated neurons, number of FJC cells/mm2 (with Fluoro Jade C immunolabeling)		2 h
Burks (2020)a								Degenerated neurons, %FJC structures/NeuN cells (with Fluoro Jade C- and NeuN immunolabeling)		2 h
Burks (2020)b	rats	M/F	7	inhalation	0.025	1	6	Degenerated neurons, number of FJC cells/mm2 (with FJC Fluoro Jade C immunolabeling)		24 h	1
Burks (2020)b								Degenerated neurons, %FJC structures/NeuN cells (with FJC Fluoro Jade C- and NeuN immunolabeling)		24 h	1
Burks (2020)c	rats	M/F	7	inhalation	2.5%	1	6	Level of increased neurodegeneration of coronal brain sections (with FJC Fluoro Jade C immunolabeling verified with thionine staining)		72 h	3
Cao (2012)a	rats	M/F	between 4--5	i.p. saline + inhalation	6% IND, 2.1% MAIN	1	6		Prepulse inhibiton (PPI) of the startle response	504/624 h	21/26	Different sets of animals were used in each given experiment. Each animal was studied in only one experiment
Cao (2012)b	rats	M/F	between 4--5	subcutanous DMSO + inhalation	6% IND, 2.1% MAIN	1	2	Activated caspase 3 (with Western blotting)		18 h		Timings of the two PPI tests were at P21-26 and P24
Cao (2012)c	rats	M/F	between 4--5	subcutanous DMSO + inhalation	6% IND, 2.1% MAIN	1	2		Prepulse inhibiton (PPI) of the startle response	576 h	24
Chen (2018)a	rats	M	7	inhalation	1.2%	1	6		MWM	816/960 h	34/40	P34-40 (816-960 h)
Chen (2018)b	rats	M	7	inhalation	2.4%	1	6		MWM	816/960 h	34/40
Chen (2020)a	mice	M	7	i.p. vehicle + inhalation	4.0%	1	4		MWM	504/528/552 h	21/22/23	P21-22-23
Chen (2020)a									MWM	1512/1536/1560 h	63/64/65	P-63-64-65
Chen (2020)a									Novel object recognition test	NR*		*timing of outcomes not given. Presumed that Novel object test and biochemical tests took place after MWM in same subjects
Chen (2020)a								Cleaved-caspase 3 (with immunohistochemistry)		NR*
Chung (2015)a	mice	M/F	between 6--7	inhalation	3.5% for 90 min, then 3% for next 90 min, then 2.5% for remaining 3 h	1	6	Activated caspase 3 (with Western blotting)		0 h
Chung (2015)b	mice	M/F	between 6--7	inhalation	3.5% for 90 min, then 3% for next 90 min, then 2.5% for remaining 3 h	1	6		Ultrasonic vocalization (pups)	48/72 h	2/3	P9 (because average age control is 9.57, and average age intervention is 9.43)
Chung (2015)c	mice	M	between 6--7	inhalation	3.5% for 90 min, then 3% for next 90 min, then 2.5% for remaining 3 h	1	6		Home cage activity	NR		Home cage activity timing not mentioned
Chung (2015)c									Grooming	1416-1440 h control, 1560-1584 h intervention	66	P66 control and P72 intervention (because average age control is 66.0, and average age intervention is 72.19)
Chung (2015)c									Three-chamber test	1512-1536 h control, 1584-1608 h intervention	67	P70 control and P73 intervention (because average age control is 70.94, and average age intervention is 73.53)
Chung (2015)d	mice	M/F	between 6--7	inhalation	3.5% for 90 min, then 3% for next 90 min, then 2.5% for remaining 3 h	1	6		Ultrasonic vocalization (adults)	1536-1560 h control, 1656-1680 h intervention	70	P71 control and P76 intervention (because average age control is 71.94 and average age intervention is 76.47)
Chung (2015)e	mice	M	between 6--7	inhalation	3.5% for 90 min, then 3% for next 90 min, then 2.5% for remaining 3 h	1	6		Fear test	1728-1752 h control, 1800-1824 h intervention	76	P79 control and P82 intervention (because average age control is 79.20, and average age intervention is 82.14)
Chung (2015)f	mice	M	between 6--7	inhalation	3.5% for 90 min, then 3% for next 90 min, then 2.5% for remaining 3 h	1	6		Light/dark box	1632-1656 h control, 1560-1584 h intervention	66	P75 control and P72 intervention (because average age control is 75.92, and average age intervention is 72.07)
Chung (2015)f									Digging	1704-1728 h control, 1608-1632 h intervention	68	P78 control and P74 intervention (because average age control is 78.69, and average age intervention is 74.36)
Chung (2015)f									Open field test	1944-1968 h control, 1680-1704 h intervention	71	P88 control and P77 intervention (because average age control is 88.85, and average age intervention is 77.43)
Chung (2015)f									Caged interaction test	1848-1872 h control, 1704-1728 h intervention	72	P84 control and P78 intervention (because average age control is 84.95, and average age intervetion is 78.93)
Dai (2020)a	mice	M	7, 8 and 9	intranasal saline + inhalation	5% IND, 3% MAIN	3	3		Open field test	12792 h	533	P542 (after last anesthesia for all tests!)
Dai (2020)a									Novel object recognition test	12888 h	537	P546
Dai (2020)a									MWM	12960/13056 h	540/545	P549-553
Dai (2020)a									Fear conditioning test	13200/13224 h	550/556	P559-560
Dai (2020)b	mice	M	7, 8 and 9	intranasal saline + inhalation	5% IND, 3% MAIN	3	3		Developmental behavior (first days both eyes opened, first performance of air righting, ear twitch reflex,auditory startle)	168/576 h*	7/24	developmental behavior assessed at P7-24, this means DURING the sevoflurane administration at P7,8 and 9 and till P24. sevoflurane 3 h/day for 3 days! P7-9!
Dong (2020)a Dexmedetomidine	rats	M	6,7 and 8	i.p. saline + inhalation	0.03	3	2		MWM	480 h	20	P28
Dong (2020)a Sevoflurane	rats	M	6,7 and 8	inhalation	0.03	3	2		MWM	480/576 h	20/24	Carrier of 30% air-oxygen mixed gas. P28-32 for MWM
Drobish (2016)a	rats	M/F	2	inhalation	5% IND, 2.5% MAIN	1	2	Cleaved (activated) caspase 3 (immunohistochemistry)		0 h
Drobish (2016)b	rats	M/F	2	inhalation	5% IND, 2.5% MAIN	1	2		MWM	960 h	40	6 weeks old
Drobish (2016)b									MWM	3984 h	166	6 months old
Edwards (2010)a	rats	NR	4	inhalation	6% IND, 2.1% MAIN	1	6	Cleaved (activated) caspase 3 (with Western blotting)		24 h	1	P5
Fan (2020)a	rats	M	7,8 and 9	inhalation	0.03	3	2		Novel object recognition test	384/408 h	16/17	P25-26
Fan (2020)a									Intruder test	456/504 h	19/21	P28-30
Fan (2020)a									MWM	552/672 h	23/28	P32-37
Fang (2018)a	mice	NR	NR	inhalation	0.015	2*	1		movement behavior (Catwalk Automatic Gait Analyzer)	1344 h	56	repeated sevoflurane given at 3, 6, 9, 12, 15, 18, 21, 24, 27 and 30 days. For the CatWalk Automatic Gait Analyzer, they looked at 5 of the 10 groups only (6 days, 12 days, 18 days, 24 days and 30 days)
Fang (2018)b	mice	NR	NR	inhalation	0.015	4*	1		movement behavior (Catwalk Automatic Gait Analyzer)	1344 h	56	2 months following the birth of the mice, Gait Analysis was performed
Fang (2018)c	mice	NR	NR	inhalation	0.015	6*	1		movement behavior (Catwalk Automatic Gait Analyzer)	1344 h	56
Fang (2018)d	mice	NR	NR	inhalation	0.015	8*	1		movement behavior (Catwalk Automatic Gait Analyzer)	1344 h	56
Fang (2018)e	mice	NR	NR	inhalation	0.015	10*	1		movement behavior (Catwalk Automatic Gait Analyzer)	1344 h	56
Farrell (2018)a	rats	M	15	inhalation	0.021	1	1		open field test*	48 h	2	*motor activity was assessed in activity boxes rather than in an “open-field”-type environment. So it is not the real type of open field test but an altered version.
Farrell (2018)a								total cell number and apoptotic cell number of layer II of the periform cortex (H&E staining)		48 h (immediately after behavioral tests)	2
Farrell (2018)b	rats	M	15	inhalation	0.021	1	1		open field test*	96 h	4
Farrell (2018)b								total cell number and apoptotic cell number of layer II of the periform cortex (H&E staining)		96 h (immediately after behavioral tests)	4
Fujimoto (2015)a	rats	M	7	inhalation	0.019	1	3		open field test	1008 h	42	postnatal week 7
Fujimoto (2015)a									fear conditioning test	1176 h	49	postnatal week 8
Huang (2020)a	rats	NR	6,7 and 8	inhalation	0.02	3	2	TUNEL+ cells (TUNEL assay)		0 h		P6
Huang (2020)a								Cleaved caspase 3 + cells (IHC+Western blot)		0 h
Huang (2020)a								Bad, Bax, cleaved caspase 3 (Western blot)		0 h
Huang (2020)a								cIAP		0 h		NF-kB pathway components: NF-kB p65, p-Ik-Ba, TNFalpha, IL-6, IL-1beta, survivin, cIAP and xIAP
Huang (2020)b	rats	NR	6,7 and 8	inhalation	0.02	3	2		Elevated plus maze	336 h	14	P22
Huang (2020)b									Y-maze	336 h*	14	timing of outcome measure Y-maze was not mentioned, but the behavorial tests were performed after each other in the same subjects, elevated maze test was recorded for 10 minutes and Y-maze was recorded for 8 minutes. Therefore it is likely that Y-maze also took place on P22 (528 h)
Huang (2020)b									Open field test	336 h	14	P22
Huang (2020)b									MWM	336 h	14	P22
Huang (2020)b									Fear conditioning test	504 h	21	P29
Huang (2017)a	rats	M	7	inhalation	0.02	1	1	neuroapoptosis dendate gyrus (Neun/caspase 3 double immunofluoresce)		12 h
Huang (2017)a								caspase 3, Bax (Western blot)		12 h
Huang (2017)b	rats	M	7	inhalation	0.02	1	1		MWM	1296/1416 h	54/59	P61-66
Huang (2017)c	rats	M	60	inhalation	0.02	1	1	neuroapoptosis dendate gyrus (Neun/caspase 3 double immunofluorescence)		12 h
Huang (2017)c								caspase 3, Bax (Western blot)		12 h
Huang (2017)d	rats	M	60	inhalation	0.02	1	1		MWM	1296/1416 h	54/59	P61-66
Huang (2017)e	rats	M	7+60	inhalation	0.02	2 (at P7 ánd P60)	1	neuroapoptosis dendate gyrus (Neun/caspase 3 double immunofluorescence)		12 h
Huang (2017)e								caspase 3, Bax (Western blot)		12 h
Huang (2017)f	rats	M	7+60	inhalation	0.02	2 (at P7 ánd P60)	1		MWM	24/144 h	2023-06-01	P61-66
Huaqin (2020)a	mice	M	7	inhalation	0.024	1	6		MWM	336 h	14	ICR=institute of cancer research. MWM done after 2 weeks (at P21)
Istaphanous (2011)a	mice	M/F	between 7--8	inhalation	0.029	1	6	neuroapoptosis with caspase 3 (two methods: immunohistochemistry and colorimetric caspase 3 assay)		0 h		CD1 male mice and C57BL6/J female mice were breading pairs, their pups were used.
Ji (2015)a Environmental	mice	M	6,7 and 8	inhalation	0.03	3	2		Open field test	648 h	27	P35
Ji (2015)a Environmental									Fear conditioning test	792/816 h	33/34	P41-42
Ji (2017)a	mice	M	6,7 and 8	inhalation	0.03	3	2		Open field test	792 h	33	P41
Ji (2017)a									Fear conditioning test	816/840 h	34/35	P42-43
Ji (2017)a									MWM	1104/1248 h	46/52	P54-60
Ji (2017)a									Fear conditioning test	1944/1968 h	81/82	P89-90
Ji (2017)b	mice	M	6,7 and 8	inhalation	0.03	3	2	developmental neuroapoptosis with PV and caspase 3 colocalization (double immunofluorescence)		7 h
Ji (2017)c	mice	M	6,7 and 8	inhalation	0.03	3	2	neurogenesis with PV and caspase 3, and caspase 3 and Brdu colocalization (double immunoflurescence)		7 h
Jin (2020)a	mice	NR	6	inhalation	0.03	1	2		Social interaction test	528 h	22	at 1 months old
Jin (2020)b	mice	NR	6	inhalation	0.03	1	2		Social interaction test	528 h	22
Ju (2016)a	rats	M	7,8 and 9	inhalation	0.03	3	2		Open field test	720 h	30	P39
Ju (2016)a									Fear conditioning test	768/816 h	32/34	P41-43
Ju (2016)a									MWM	984/1152 h	41/48	P50-57
Kodama (2011)a	mice	NR	6	inhalation	0.03	1	3	activated caspase 3 (immunohistochemistry)		0 h
Kodama (2011)b	mice	NR	6	inhalation	0.03	1	6	activated-caspase 3 (immunohistochemistry)		0 h
Kodama (2011)c	mice	NR	6	inhalation	0.03	1	6	TUNEL + cells (TUNEL assay)		0 h
Kodama (2011)d	mice	NR	6	inhalation	0.03	1	3	cleaved PARP (Western blot)		0 h
Kodama (2011)e	mice	NR	6	inhalation	0.03	1	6	cleaved PARP (Western blot)		0 h
Kodama (2011)f	mice	M	6	inhalation	0.03	1	6		Open field test	864 h	36	all behavorial tests at 6 weeks old, except the last test (fear conditioning) which was at 7 weeks old in the same male mice
Kodama (2011)f									Elevated plus maze	864 h	36
Kodama (2011)f									Y-maze	864 h	36
Kodama (2011)f									Fear conditioning test	1032 h	43
Lei (2013)a	rats	M/F	7	inhalation	0.03	1	6	Cleaved caspase 3 (IHC)		0 h		at P7
Lei (2013)b	rats	M	7	inhalation	0.03	1	6		MWM	672/744 h	28/31	P35-38
Lei (2013)b									Fear conditioning test	1344/1368 h	56/57	P63-64
Lei (2013)b									MWM	1512/1728 h	63/71	P70-79
Li (2013)a	rats	NR	7	inhalation	0.018	1	4	caspase 3 and AIF (apoptosis inducing factor) (Western blot)		3 h
Li (2013)b	rats	NR	7	inhalation	0.018	1	4	caspase 3 (Western blot)		72 h	3
Li (2013)c	rats	NR	7	inhalation	0.018	1	4	caspase 3 (immunohistochemistry)		3 h
Li (2014)a	rats	NR	7	inhalation	0.012	1	6	caspase 3, Bad, p-Bad (Western blot)		0 h
Li (2014)b	rats	NR	7	inhalation	0.012	1	6	cleaved caspase 3 (immunohistochemistry)		2 h
Liang (2010)a	mice	M/F	7	inhalation	0.011	1	6	caspase 3 (immunohistochemistry)		2 h
Liang (2010)a								cleaved caspase 3, cleaved PARP (Western blot)		2 h
Liang (2010)b	mice	M/F	7	inhalation	0.011	1	6		MWM	840 h	35	at P48
Lin (2016)a	mice	M	7	inhalation	2.38 +/- 0.11%	1	2		active place avoidance (APA)	480 h	20	at P27
Lin (2016)a									reciprocal social interaction	840 h-3192 h	35/133	witin age range 1.5-5months old (6-20 weeks)
Lin (2016)a									olfactory (dis)habituation	840 h-3192 h	35/133
Lin (2016)a									three chamber interaction	840 h-3192 h	35/133
Lin (2016)a									open field test	840 h-3192 h	35/133
Lin (2016)a									novel object recognition	840 h-3192 h	35/133
Lin (2014)a	mice	NR	6,7 and 8	inhalation	0.03	3	2		MWM	576-784 h	24/32.7	P30-34
Ling (2017)a	rats	M	7	inhalation	0.03	1	2		elevated plus maze	1848 h	77	at 12 weeks
Ling (2017)a									O-maze	1848 h	77
Ling (2017)a									Y-maze	1848 h	77
Ling (2017)b	rats	M	7	inhalation	0.03	1	4		elevated plus maze	1848 h	77
Ling (2017)b									O-maze	1848 h	77
Ling (2017)b									Y-maze	1848 h	77
Ling (2017)c	rats	M	7	inhalation	0.03	1	6		Elevated plus maze	1848 h	77
Ling (2017)c									O-maze	1848 h	77
Ling (2017)c									Y-maze	1848 h	77
Ling (2017)c								caspase 3 mRNA (RT-qPCR)		directly after behavior tests (1848)	77
Ling (2017)c								caspase 3+ cells (IHC)		directly after behavior tests (1848)	77
Ling (2017)c								cleaved PARP (Western blot)		directly after behavior tests (1848)	77
Liu (2015)a Altered	rats	NR	7	inhalation	0.03	1	6	cleaved caspase 3 (Western blot)		12 h
Liu (2017)a Sevoflurane	mice	NR	7	inhalation	0.03	1	6	cleaved caspase 3 (Western blot)		6 h
Liu (2017)b Sevoflurane	mice	NR	7	i.p. vehicle + inhalation	0.03	1	6	cleaved caspase 3 (Western blot)		6 h
Liu (2017)c Sevoflurane	mice	NR	7	intragastric gavage +inhalation	0.03	1	6	cleaved caspase 3 (Western blot)		6 h
Liu (2015)a Potential	rhesus monkeys	M/F	5 or 6	intramuscular + stomach tube + inhalation with agent specific vaporizer with oxygen	0.025	1	9	Fluoro-Jade C + cells in prefrontal cortex (Fluoro-Jade C stain)		4 h
Liu (2016)a	rats	M	4,5 and 6	inhalation	0.03	3	2		MWM	1440 h	60	at P66
Liu (2017)a Roscovitine	mice	NR	7,8 and 9	inhalation	0.022	3	2		MWM	744/840 h	31/35	at P40-44
Liu (2017)a Roscovitine								relative neuronal apoptosis rate TUNEL (TUNEL assay)		864 h	36
Liu (2017)a Roscovitine								caspase 3, bax (Western blot)		864 h	36
Liu (2017)a Neonatal	mice	M	7,8 and 9	inhalation	0.022	3	2	change of apoptosis rate % TUNEL (TUNEL assay)		24 h	1
Liu (2017)b Neonatal	mice	M	7,8 and 9	inhalation	0.022	3	2		MWM	504/600 h	21/25	MWM from P30-34
Liu (2017)c Neonatal	mice	M	7,8 and 9	inhalation	0.022	3	2		MWM	1224/1320 h	51/55	MWM from P60-64
Liu (2018)a	mice	M	7	inhalation	0.026	1	6	cleaved caspase 3 (Western blot)		2 h
Liu (2018)b	mice	M	7	inhalation	0.026	1	6	Tunel + cells/mm2 of RS and FC cortex regions (TUNEL assay)		2 h
Lu (2010)a	mice	M/F	6	inhalation	0.03	1	2	caspase 3 activation (Western blot)		0 h
Lu (2010)b	mice	M/F	6	inhalation	0.03	1	6	caspase 3 activation (Western blot)		0 h
Lu (2010)b								Tunel positive cells (TUNEL assay)		0 h
Lu (2010)b								caspase 3 activation (Western blot)		0 h
Liu (2010)c	mice	M/F	6	inhalation	0.021	1	6	caspase 3 activation (%) (Western blot)		0 h
Luo (2020)a	mice	M	21,22 and 23	inhalation	0.03	3	2		open field test	48 h	2	P28
Luo (2020)a									light dark transision test	72 h	3	P29
Luo (2020)a									elevated plus maze	96 h	4	P30
Luo (2020)b	mice	M	21,22 and 23	inhalation	0.03	3	2		open field test	360 h	15	P41
Luo (2020)b									light dark transision test	384 h	16	P42
Luo (2020)b									elevated plus maze	408 h	17	P43
Luo (2020)c	mice	M	21,22 and 23	inhalation	0.03	3	2		open field test
Luo (2020)c									light dark transision test
Luo (2020)c									Elevated plus maze
Luo (2020)d	mice	M	21,22 and 23	inhalation	0.03	3	2		open field test
Luo (2020)d									light dark transision test
Luo (2020)d									Elevated plus maze
Ma (2016)a	rats	NR	7	inhalation	0.025	1	2		MWM	1752 h	73	at P80
Ma (2016)a								caspase 3 positive cells (IHC, DAB staining IOD)		1896 h	79	Western blot test for different subjects than the ones who performed MWM. IHC done in subjects that did MWM. Times of biochemical studies not mentioned, therefore not completely clear whether this was done after MWM in same subjects, or in differnet subjects?
Nakamura (2016)a	mice	M	28	inhalation	0.025	1	3		Passive avoidance test	24 h	1
Pellegrini (2014)a	rats	NR	7	i.p. vehicle + inhalation	0.02	1	6	apoptosis with Tunel + cells (TUNEL assay)		72 h	3	at 10 days
Pellegrini (2014)a								caspase 3 (Western blot)		72 h	3
Pellegrini (2014)a								Bax (Western blot)		72 h	3
Pellegrini (2014)b	rats	NR	7	i.p. vehicle + inhalation	0.02	1	6		novel object test	2160/2208 h	90/92	P97-99
Pellegrini (2014)b									MWM	2256/2352 h	94/98	P101-105
Perez-Zoghbi (2020)a	rats	M/F	7	inhalation	0.011	1	6	activated caspase 3 cells/mm2 (IHC)		0 h
Perez-Zoghbi (2020)b	rats	M/F	7	inhalation	0.018	1	6	activated caspase 3 cells/mm2 (IHC)		0 h
Perez-Zoghbi (2020)c	rats	M/F	7	inhalation	0.025	1	6	activated caspase 3 cells/mm2 (IHC)		0 h
Qiu (2016)a	rats	M	7	inhalation	5% IND, 2.5% MAIN	1	0.5	caspase 3 + cells		6 h
Qiu (2016)b	rats	M	7	inhalation	5% IND, 2.5% MAIN	1	2	caspase 3 + cells		6 h
Qiu (2016)c	rats	M	7	inhalation	5% IND, 2.5% MAIN	1	4	caspase 3 + cells		6 h
Qiu (2016)d	rats	M	15	inhalation	5% IND, 2.5% MAIN	1	0.5	caspase 3 + cells		6 h
Qiu (2016)e	rats	M	7	inhalation	5% IND, 2.5% MAIN	1	0.5		Novel object recognition test	2016 h	84
Qiu (2016)e									Novel place recognition	2016 h	84
Qiu (2016)e									Open field test	2016 h	84
Qiu (2016)f	rats	M	15	inhalation	5% IND, 2.5% MAIN	1	0.5		Novel object recognition test	2016 h	84
Qiu (2016)f									Novel place recognition	2016 h	84
Qiu (2016)f									Open field test	2016 h	84
Satomoto (2009)a	mice	M	6	inhalation	0.03	1	6	activated cleaved caspase 3 (immunohistochemistry)		0 h
Satomoto (2009)a								cleaved PARP (Western blot)		0 h
Satomoto (2009)b	mice	M	6	inhalation	0.03	1	6		open field test	1200 h	50
Satomoto (2009)c	mice	M	6	inhalation	0.03	1	6		elevated plus maze	1200 h	50
Satomoto (2009)d	mice	M	6	inhalation	0.03	1	6		Y-maze	1704 h	71
Satomoto (2009)e	mice	M	6	inhalation	0.03	1	6		fear conditioning test	1200 h	50
Satomoto (2009)f	mice	M	6	inhalation	0.03	1	6		fear conditioning test	2184/2688 h	91/112
Satomoto (2009)g	mice	M	6	inhalation	0.03	1	6		social interaction	2208 h	92
Satomoto (2009)g									olfactory test	2376 h	99
Satomoto (2009)g									novelty test	2376 h	99
Satomoto (2009)g									social recognition	3048 h	127
Satomoto (2016)a	mice	M/F	5	inhalation	0.02	1	6	neural apoptosis (cleaved caspase 3) (Western blot)		0 h
Shen (2018)a	rats	M	7,10 and 13	inhalation	0.03	3	2		Open field test	696 h	29	P42
Shen (2018)a									MWM	720/840 h	30/35	P43-48
Shen (2013)a Selective	mice	M/F	6,7 and 8	inhalation	0.03	3	2		MWM	528/672 h	22/28
Shen (2013)b Selective	mice	M/F	6	inhalation	0.03	1	2		MWM	528/672 h	22/28
Shen (2013)c Selective	mice	M/F	60,61 and 62	inhalation	0.03	3	2		MWM	528/672 h	22/28
Shih (2012)a	rats	M	7	inhalation	1 MAC (~3%)	1	4	cell death with FJC+ cells (Fluoro-Jade stain)		16 h
Shih (2012)b	rats	M	7	inhalation	1 MAC (~3%)	1	4		Fear conditioning test	1344/1416 h	56/59	P63-66
Shih (2012)b									MWM (spatial reference memory)	1632/1704 h	68/71	P75-78
Shih (2012)b									MWM (Cued trial)	1704 h	71	P78
Shih (2012)b									MWM (working memory)	1752 h	73	P80
Shih (2012)b									MWM (short and long term memory)	1920 h	80	P87
Song (2015)a	mice	NR	6,7 and 8	inhalation	0.03	3	2		MWM	528/624 h	22/26	P30-34
Song (2015)b	mice	NR	6,7 and 8	inhalation	0.03	3	2	neuronal apoptosis (TUNEL assay)		0 h
Song (2015)c	mice	NR	6,7 and 8	inhalation	0.03	3	2	neuronal apoptosis (TUNEL assay)		528 h	22	P30
Sun (2015)a	rats	NR	7	intravenous + inhalation	0.02	1	6	cleaved (activated) caspase 3 (Western blot + immunohistochemistry)		0 h
Tagawa (2014)a	mice	NR	7	subcutanous saline + inhalation	0.03	1	6	caspase 3 + cells in CA1 and retrosplenial cortex (IHC)		0 h
Tang (2018)a	rats	M	7	inhalation	0.03	1	6		Y-maze	1176 h	49	2 months old
Tao (2016)a	mice	M/F	6,7 and 8	inhalation	0.03	3	2		MWM	600 h	25	P31
Walters (2020)a	rats	M/F	7	i.p. saline + inhalation	0.025	1	6	FJC+ cells (Fluoro-Jade C staining)		2 h
Walters (2020)a								TUNEL positive cells (TUNEL assay)		2 h
Walters (2020)b	rats	M/F	7	i.p. saline + inhalation	0.025	1	6		Auditory discrimination	912 h	38	behavioral testing (first auditory discrimination) started at P45. times of remaining behavorial tests not mentioned
Walters (2020)b									progressive ratio	NR
Walters (2020)b									incremental repeated acquisition	NR
Walters (2020)b									temporal response differentiation	NR
Walters (2020)b									prepulse inhibition (PPI)	NR
Walters (2020)b									Stimulant-induced locomotor activity	NR
Wang (2020)a	rats	M	between 4-5-6	subcutanous saline + inhalation	6% IND, 2.1% MAIN	1	6		Elevated plus maze	1296 h	54	P60
Wang (2020)a									Prepulse inhibition (PPI)	1536 h	64	P70
Wang (2016)a Neuroprotective	rats	NR	7	inhalation	0.029	1	6	TUNEL positive cells/mm2 (TUNEL assay)		0 h
Wang (2016)a Neuroprotective								caspase 3+ cells/mm2 IHC)		0 h
Wang (2016)a Neuroprotective								Bad, p-Bad, Bax, caspase 3,caspase 8, caspase 9 (Western blot)		0 h
Wang (2016)a Location	rats	NR	7	inhalation	0.03	1	6	caspase 3, and Bax (Western blot)		6 h
Wang (2016)b Location	rats	NR	7	inhalation	0.03	1	6		Open field test	672 h	28	P35
Wang (2016)b Location									MWM	696 h	29	P36
Wu (2020)a Iron	Rats	M/F	6, 7 and 8	INH	3	3	2		MWM	1248	52	60x24 - 8x24. M?F or only M?
Wu (2020)a Effects	Rats	M	2	INH	3.3	1	2		Open-Field test	648	27	29x24 - 2x24
Wu (2020)a Effects									MWM	696	29	31x24 - 2x24
Wu (2020)b Effects	Rats	M	2	INH	4.9	1	2		Open-Field test	648	27	29x24 - 2x24
Wu (2020)b Effects									MWM	696	29	31x24 - 2x24
Xie (2020)a	Mice	M	6, 7 and 8	INH	3	3	2		CAR test	1152	48	8x7x24 - 8x24
Xie (2020)b	Mice	M	6, 7 and 8	INH	3	3	2		EPM test (elevated plus maze)	1152	48	8x7x24 - 8x24
Xu (2020)a	Rats	M	5	INH	6 and 2.1	2	0.05 and 4.95		PPI (prepulse)	1680	70	75x24 - 5x24
Yang (2020)a Sevoflurane	Mice	M/F	10	INH	2	1	0.167		Post-anesthetic hyperexcitatory behaviors (PAHB) test	0.0167		1 minute after LORR, LORR but not outcome measure we are interested in. PAHB same?
Yang (2015)a	Rats	M/F	7	INH	2.1	1	6	caspase 3, Bax (immunohistochemistry)		0
Yang (2015)b	Rats	M/F	7	INH	2.1	1	6	Caspase 3 (immunohistochemistry)		0
Yonamine (2013)a	Mice	M	6	INH	3	1	6	Cleaved caspase 3 (immunohistochemical staining)		0
Yonamine (2013)b	Mice	M	6	INH	3	1	6	TUNEL		0
Yonamine (2013)c	Mice	M	6	INH	3	1	6	C-PARP (western blot)		0
Yonamine (2013)d	Mice	M	6	INH	3	1	6		Open-Field test	1872	78	12x7x24 - 6x24
Yonamine (2013)d									Y-maze test	1872	78	12x7x24 - 6x24
Yonamine (2013)d									Sociability test	1872	78	12x7x24 - 6x24
Yonamine (2013)d									Novelty test	1872	78	12x7x24 - 6x24
Yu (2015)a	Rats	M	14	INH	5	1	4		MWM	168	7	7x24
Yu (2015)a									MWM	504	21	3x7x24
Yu (2015)a									MWM	1008	42	6x7x24
Yu (2020)a	Mice	M/F	6, 7 and 8	INH	3	3	2		MWM	528	22	30x24 - 8x24
Yu (2016)a	Rats	M	7	INH	3	1	2		Fear conditioning test	816	34	41x24 - 7x24
Yu (2016)a									MWM	1056	44	51x24 - 7x24
Yufune (2016)a	Mice	M	6	INH	2	1	6		Home cage activity test	1536	64	70x24 - 6x24
Yufune (2016)a									Forced swim test	1536	64	70x24 - 6x24
Yufune (2016)a									Tail suspension test	1536	64	70x24 - 6x24
Zhang (2020)a Interaction	Mice	M/F	6, 7 and 8	INH	3	3	2		MWM	528	22	30x24 - 8x24
Zhang (2015)a	Mice	M/F	6, 7 and 8	INH	3	3	2	(cleaved) caspase 3 (western blot)		0
Zhang (2015)b	Mice	M/F	6, 7 and 8	INH	3	3	2	(cleaved) caspase 3 (western blot)		552	23	31x24 - 8x24
Zhang (2015)c	Mice	M/F	6, 7 and 8	INH	3	3	2		MWM	552	23	31x24 - 8x24
Zhao (2020)a	Mice	M/F	7	INH	2.5	1	4	(Cleaved) caspase 3, (cleaved) caspase 9, (cleaved) PARP (western blot)		0
Zhao (2020)a								Cleaved caspase 3 (Immunofluorescence assay)		0
Zhao (2020)b	Mice	M/F	7	INH	2.5	1	4	(Cleaved) caspase 3, (cleaved) caspase 9, (cleaved) PARP, (western blot)		4
Zhao (2015)a	Mice	M	6, 7 and 8	INH	3	3	2		MWM	528	22	30x24 - 8x24
Zheng (2013)a	Rats	M/F	7	INH	1	1	2	Cleaved caspase 3 (Histopathologic analysis)		0
Zheng (2013)b	Rats	M/F	7	INH	1	1	2	c-PARP-1 and β-actin levels (Western blot)		6
Zheng (2013)c	Rats	M/F	7	INH	1	1	2		Open-Field test	672	28	35x24 - 7x24
Zheng (2013)c									MWM	672	28	35x24 - 7x24
Zheng (2013)c									Open-Field test	1176	49	56x24 - 7x24
Zheng (2013)c									MWM	1176	49	56x24 - 7x24
Zheng (2013)c									Open-Field test	2184	91	98x24 - 7x24
Zheng (2013)c									MWM	2184	91	98x24 - 7x24
Zheng (2013)d	Rats	M/F	7	INH	1	1	4	Cleaved caspase 3 (Histopathologic analysis)		0
Zheng (2013)e	Rats	M/F	7	INH	1	1	4	c-PARP-1 and β-actin levels (Western blot)		6
Zheng (2013)f	Rats	M/F	7	INH	1	1	4		Open-Field test	672	28	35x24 - 7x24
Zheng (2013)f									MWM	672	28	35x24 - 7x24
Zheng (2013)f									Open-Field test	1176	49	56x24 - 7x24
Zheng (2013)f									MWM	1176	49	56x24 - 7x24
Zheng (2013)f									Open-Field test	2184	91	98x24 - 7x24
Zheng (2013)f									MWM	2184	91	98x24 - 7x24
Zheng (2013)g	Rats	M/F	7	INH	2	1	2	Cleaved caspase 3 (Histopathologic analysis)		0
Zheng (2013)h	Rats	M/F	7	INH	2	1	2	c-PARP-1 and β-actin levels (Western blot)		6
Zheng (2013)i	Rats	M/F	7	INH	2	1	2	NR	Open-Field test	672	28	35x24 - 7x24
Zheng (2013)i									MWM	672	28	35x24 - 7x24
Zheng (2013)i									Open-Field test	1176	49	56x24 - 7x24
Zheng (2013)i									MWM	1176	49	56x24 - 7x24
Zheng (2013)i									Open-Field test	2184	91	98x24 - 7x24
Zheng (2013)i									MWM	2184	91	98x24 - 7x24
Zheng (2013)j	Rats	M/F	7	INH	2	1	4	Cleaved caspase 3 (Histopathologic analysis)		0
Zheng (2013)k	Rats	M/F	7	INH	2	1	4	c-PARP-1 and β-actin levels (Western blot)		6
Zheng (2013)l	Rats	M/F	7	INH	2	1	4		Open-Field test	672	28	35x24 - 7x24
Zheng (2013)l									MWM	672	28	35x24 - 7x24
Zheng (2013)l									Open-Field test	1176	49	56x24 - 7x24
Zheng (2013)l									MWM	1176	49	56x24 - 7x24
Zheng (2013)l									Open-Field test	2184	91	98x24 - 7x24
Zheng (2013)l									MWM	2184	91	98x24 - 7x24
Zhou (2019)a Euxanthone	Rats	M	7, 8 and 9	INH	3	3	2		MWM	768	32	41x24 - 9x24
Zhou (2019)b Euxanthone	Rats	M	7, 8 and 9	INH	3	3	2		Step-through test	768	32	41x24 - 9x24
Zhou (2019)c Euxanthone	Rats	M	7, 8 and 9	INH	3	3	2	Cleaved caspase 3, Bax (Western blot)		0
Zhou (2016)a Lithium	Rats	M	5	INH	2.3	1	6	Cleaved caspase 3 (Western blot)		12		12h na 6h exposure
Zhou (2016)b Lithium	Rats	M	5	INH	2.3	1	6	Cleaved caspase 3 (Western blot)		552	23	28x24 - 5x24
Zhou (2016)c Lithium	Rats	M	5	INH	2.3	1	6	DNA fragmentation (TUNEL)		12		12h na 6h exposure
Zhou (2016)d Lithium	Rats	M	5	INH	2.3	1	6	DNA fragmentation (TUNEL)		552	23	28x24 - 5x24
Zhou (2016)e Lithium	Rats	M	5	INH	2.3	1	6		Eight-Arm Radial Maze Test	552	23	28x24 - 5x24
Zhou (2016)e Lithium									Step-through test	552	23	28x24 - 5x24
Zhou (2012)a	Rats	M	7	INH	2.3	1	6	Cleaved caspase 3 (Immunofluorescence assay)		6		6h na 6h exposure
Zhou (2017)a	Rats	M	7	INH	2.3	1	6	Cleaved caspase 3 (Immunofluorescence assay)		6		6h na 6h exposure
Zhou (2017)b	Rats	M	7	INH	2.3	1	6	Bax and cleaved caspase 3 levels (Western blot)		6		6h na 6h exposure
Zhou (2016)a Subclinical	Rats	M	7	INH	0.3	1	6	Cell death (TUNEL)		6		6h na 6h exposure
Zhou (2016)b Subclinical	Rats	M	7	INH	1.3	1	6	Cell death (TUNEL)		6		6h na 6h exposure
Zhou (2016)c Subclinical	Rats	M	7	INH	2.3	1	6	Cell death (TUNEL)		6		6h na 6h exposure
Zhou (2016)d Subclinical	Rats	M	7	INH	0.3	1	6		Object exploration tests	504	21	28x24 - 7x24
Zhou (2016)e Subclinical	Rats	M	7	INH	1.3	1	6		Object exploration tests	504	21	28x24 - 7x24
Zhou (2016)f Subclinical	Rats	M	7	INH	2.3	1	6		Object exploration tests	504	21	28x24 - 7x24
Zhou (2015)a	Mice	M	5	INH	2.3	1	6		Social recognition trial	360	15	20x24 - 5x24
Zhou (2015)a									Discrimination trial	360	15	20x24 - 5x24
Zhou (2015)b	Mice	M	5	INH	2.3	1	6		Discrimination trial	360	15	20x24 - 5x24
O'Farell (2018)a	rats	M	15	inhalation	0.034	1	4		Behavioral parameters (locomotion/activity, rearing, suckling, grooming)	0 h		P15
O'Farell (2018)a								apoptotic cell number (immunofluorescene)		48 h	2
O'Farell (2018)b	rats	M	15	inhalation	0.034	1	4		Behavioral parameters (locomotion/activity, rearing, suckling, grooming)	0 h
O'Farell (2018)b								apoptotic cell number (immunofluorescene)		96 h	4
Kilicaslan (2013)a	mice	M	between 55-65	inhalation	0.033	1	4		MWM	24 h	1
Kilicaslan (2013)b	mice	M	between 55-65	inhalation	0.033	5	2		MWM	24 h	1
Alvarado (2017)a	Monkeys	M/F	7, 21 and 35	INH	8 ind, 2 main	3	4		visual paired comparison (VPC)	3192-5880 h, 7224-11256 h, 15288-19320 h
Bi (2018)a	Rats	M/F	7	INH	3	1	4	Caspase-3 positive cells (IHC)		6
Bi (2018)b	Rats	M/F	7	INH	3	1	4	Caspase-3 positive cells (IHC)		24	1
Bi (2018)c	Rats	M/F	7	INH	3	1	4	Caspase-3 positive cells (IHC)		72	3
Bi (2018)d	Rats	M/F	7	INH	3	1	4	Caspase-3 positive cells (IHC)		168	7
Bi (2018)e	Rats	M/F	7	INH	3	1	4		MWM	504/624	21/26
Chen (2015)a	Rats	M	4-6*	inh	3,5 ind, 1,8 main	1	6		MWM	672	28
Chen (2015)a									Open field test	672	28
Chen (2015)a									Fear conditioning test	1176	49
Feng (2012)a	Rats	M	7	INH	2.3	1	6	Caspase-3 (Western blot)		0
Feng (2012)b	Rats	M	7	INH	2.3	1	6	Caspase-3 (Western blot)		2
Feng (2012)c	Rats	M	7	INH	2.3	1	6	Caspase-3 (Western blot)		6
Feng (2012)d	Rats	M	7	INH	2.3	1	6	Caspase-3 (Western blot)		24	1
Feng (2012)e	Rats	M	7	INH	2.3	1	6		Fox battery test	0
Feng (2012)f	Rats	M	7	INH	2.3	1	6		MWM	504/600	21/25
Gao (2019)a	Rats	M	14	INH	2.5	1	2		MWM	120	5
Gentry (2013)a	Worms	NR	L1	INH	0.03	1	4		chemotaxis index	72	3
Goyagi (2018)a	Rats	M/F	7	INH	3	1	2	Caspase-3 (IHC)		0
Goyagi (2018)b	Rats	M/F	7	INH	3	1	2		MWM	480/528	20/22
Goyagi (2018)b									MWM	960/1008	40/42
Goyagi (2018)b									Fear conditioning test	1008	42
Goyagi (2018)c	Rats	M/F	7	INH	3	1	4	Caspase-3 (IHC)		0
Goyagi (2018)d	Rats	M/F	7	INH	3	1	4		MWM	480/528	20/22
Goyagi (2018)d									MWM	960/1008	40/42
Goyagi (2018)d									Fear conditioning test	1008	42
Goyagi (2018)e	Rats	M/F	7	INH	3	1	6	Caspase-3 (IHC)		0
Goyagi (2018)f	Rats	M/F	7	INH	3	1	6		MWM	480/528	20/22
Goyagi (2018)f									MWM	960/1008	40/42
Goyagi (2018)f									Fear conditioning test	1008	42
Goyagi (2018)g	Rats	M/F	7	INH	3	1	2	Caspase-3 (IHC)		0
Goyagi (2018)h	Rats	M/F	7	INH	3	1	2		MWM	480/528	20/22
Goyagi (2018)h									MWM	960/1008	40/42
Goyagi (2018)h									Fear conditioning test	1008	42
Goyagi (2018)i	Rats	M/F	7	INH	3	1	4	Caspase-3 (IHC)		0
Goyagi (2018)j	Rats	M/F	7	INH	3	1	4		MWM	480/528	20/22
Goyagi (2018)j									MWM	960/1008	40/42
Goyagi (2018)j									Fear conditioning test	1008	42
Goyagi (2018)k	Rats	M/F	7	INH	3	1	6	Caspase-3 (IHC)		0
Goyagi (2018)l	Rats	M/F	7	INH	3	1	6		MWM	480/528	20/22
Goyagi (2018)l									MWM	960/1008	40/42
Goyagi (2018)l									Fear conditioning test	1008	42
Han (2017)a	Mice	M	7	INH	1.5	5	2	NR	Fear conditioning test	1176	49
Han (2017)b	Mice	M	7	INH	1.5	1	2	NR	Fear conditioning test	1176	49
Ji (2015)a Pre-administration	Mice	M	6	INH	3	3	2	Caspase-3 protein level (Western blot)		6
Ji (2015)a Pre-administration								Caspase-3 (IHC)		6
Ji (2015)b Pre-administration	Mice	M	6	INH	3	3	2		Open field test	1272	53
Ji (2015)b Pre-administration									MWM	1320/1464	55/61
Ji (2015)b Pre-administration									Fear conditioning test	1656/1680	69/70
Jia (2016)a	Rats	M	6	INH	3	3	2		Open field test	600	25
Jia (2016)a									MWM	672	28
Jia (2016)a									Fear conditioning test	960	40
Jiang (2018)a	Rats	NR	7, 14 and 21	INH	2.6	3	2		MWM	264	11
Jiang (2018)b	Rats	NR	7, 14 and 21	INH	2.6	3	2		MWM	1680	70
Ju (2017)a	Rats	M	6	INH	6 ind, 2,1 main	1	1		MWM	1152	48
Ju (2018)a	Rats	F	5	INH	6 ind, 2,1 main	1	6		Elevated plus maze	1320	55
Ju (2018)a									PPI	1560	65
Ju (2018)b	Rats	M	5	INH	6 ind, 2,1 main	1	6		Elevated plus maze	1320	55
Ju (2018)b									PPI	1560	65
Lee (2014)a	Rats	M	7	INH	2.5	1	4		forced alternating T-maze	1656	69
Lee (2014)a									social interaction test	1896	79
Lee (2014)a									social recognition test	2064	86
Lee (2014)a									Object-place-context recognition task	2088	87
Lee (2017)a	Rats	M/F	7	INH	2.5	1	6		loss of righting reflex score	every 0,5 hour during anesthesia
Lee (2017)a									pain score	every 0,5 hour during anesthesia
Lee (2017)a								Caspase-3		0.5
Li (2019)a Developmental	Rats	M/F	7	INH	3	3	2		MWM	960	40
Li (2019)a Intranasal	Mice	M/F	7	INH	5 ind, 3 main	3	3	Caspase-3 (Western blot)		4
Li (2019)a Intranasal								Caspase-3 (IHC)		4
Li (2019)b Intranasal	Mice	M/F	7	INH	5 ind, 3 main	3	3		Open field test	696/792	29/33
Li (2019)b Intranasal									Novel object recognition	696/792	29/33
Li (2019)b Intranasal									MWM	888/984	37/41
Li (2019)b Intranasal									Fear conditioning test	1056/1080	44/45
Li (2019)c Intranasal	Mice	M/F	7	INH	5 ind, 3 main	3	3		Open field test	1608	67
Li (2019)c Intranasal									MWM	2040/2136	85/89
Li (2019)c Intranasal									Fear conditioning test	2664/2688	111/112
Li (2019)d Intranasal	Mice	M/F	7	INH	5 ind, 3 main	3	3		Open field test	2208/2304	92/96
Li (2019)d Intranasal									Novel object recognition	2208/2304	92/96
Li (2019)a Sevoflurane-induced	Mice	M	7	INH	3	1	6		Y-maze	1392	58
Li (2019)a Sevoflurane-induced									New object recognition test	1416	59
Li (2019)a Sevoflurane-induced									MWM	1200/1368	50/57
Li (2019)b Sevoflurane-induced	Mice	M	7	INH	3	1	6		Y-maze	1392	58
Li (2019)b Sevoflurane-induced									New object recognition test	1416	59
Li (2019)b Sevoflurane-induced									MWM	1200/1368	50/57
Liang (2019)a	Rats	M	6	INH	3	3	2		Open field test	1248	52
Liang (2019)a									elevated plus maze	1272	53
Liang (2019)a									fear conditioning test	1320/1368	55/57
Liang (2019)a									MWM	1392/1488	58/62
Liang (2019)b	Rats	M	6	INH	3	3	2	Caspase 3 (Western blot)		6
Liang (2019)c	Rats	M	6	INH	3	3	2		Open field test	1248	52
Liang (2019)c									Elevated plus maze	1272	53
Liang (2019)c									MWM	1392/1488	58/62
Liang (2019)d	Rats	M	6	INH	3	3	2		Open field test	1248	52
Liang (2019)d									Elevated plus maze	1272	53
Liang (2019)d									MWM	1392/1488	58/62
Liang (2017)a Effect	Rats	M	7, 14 and 21	INH	2.6	3	2		MWM	384	16
Liang (2017)b Effect	Rats	M	7, 14 and 21	INH	2.6	3	2		MWM	1824	76
Liu (2011)a	Rats	NR	7	INH	1.8	1	4	Caspase 3 (IHC)		2
Lu (2017)a	Mice	M/F	6,7 and 8	INH	3	3	2		MWM	504-648	21/27
Lu (2017)b	Mice	M/F	6, 8 and 10	INH	3	3	2		MWM	456-600	19/25
Lu (2017)c	Mice	M/F	6, 7 and 8	INH	4.1	3	4		MWM	504-648	21/27
Ma (2017)a	Rats	NR	7	INH	0.86	1	6		MWM	840-960	35/40
Ma (2017)a								neuronal damage (cell death) by H&E staining microscopy		960	40
Ma (2017)b	Rats	NR	7	INH	0.86	1	6		MWM	1680-1800	70/75
Ma (2017)b								neuronal damage (cell death) by H&E staining microscopy		1800	75
Makaryus (2015)a	Rats	M	7	INH	5 ind, 2,2 main	1	5	Activated Caspase-3 staining (IHC)		1
Makaryus (2018)a	Rats	M	7	INH	5 ind, 2,2 main	1	6		barnes maze	504/840	21/35
Makaryus (2018)a									open field test	504/840	21/35
Makaryus (2018)a									novel object testing	504/840	21/35
Makaryus (2018)b	Rats	M	5, 7 and 10	INH	5 ind, 2,2 main	3	2		barnes maze	504/840	21/35
Makaryus (2018)b									open field test	504/840	21/35
Makaryus (2018)b									novel object testing	504/840	21/35
Man (2015)a	Mice	M/F	7	INH	2.9	1	6	Cleaved Caspase-3 staining (IHC)		5
Man (2015)b	Mice	M/F	7	INH	2.9	1	6		open field test	672	28
Man (2015)b									elevated plus maze	672	28
Man (2015)b									Y-maze	672	28
Man (2015)b									fear conditioning test	672	28
Man (2015)b									MWM	576/696	24/29
Murphy (2017)a	Rats	M/F	7	INH	2.5	1	2		sustained attention task	2016	84
Murphy (2017)a									attentional set shifting testing	2712	113
Murphy (2017)b	Rats	M/F	7, 10 and 13	INH	2.5	3	2		sustained attention task	1872	78
Murphy (2017)b									attentional set shifting testing	2568	107
Neira (2014)a**	Rats	NR	5-7*	INH	2.3	1	1	Caspase-3 staining, Fox staining and CD-95 staining (IHC)		NR		* groups not known, due to unreported time of immunohistochemistry
Neira (2014)a**									MWM	1536/1704	64/71
Neira (2014)a**									elevated plus maze	1536	64
Ozer (2017)a	Rats	M	7	INH	2.3	1	6	Caspase-3 staining (IHC)		0
Ozer (2017)b	Rats	M	7	INH	2.3	1	6	Caspase-3 staining (IHC)		1008	42
Ozer (2017)b									plus arm test	1008	42
Ozer (2017)b									locomotor activity	1008	42
Ozer (2017)b									MWM	1008/1128	42/47
Perez-Zoghbi (2017)a	Rats	M/F	7	INH	2.5	1	6	Activated Caspase-3 staining (IHC)		0
Qin (2018)a	Rats	NR	NR	IP	80 mg/kg	35 (every 2h)	NR	TUNEL (cell death)		0.25
Qin (2018)a									MWM	504	21
Ramage (2013)a	Rats	M	7	NR	2-6*	1	4		Fear conditioning test	1632/1752	68/73	* differs over time (''MAC was determined by tail clamping every 15 min'') exact doses over time reported in figure
Ramage (2013)a									MWM	1824/2256	76/94
Raper (2015)a	Monkeys	M/F	6-10, 20-24, 34-38*	INH	2.5	3	4		human intruder paradigm	3408/3504	142/146	* ''This procedure was repeated three times for each monkey: first between postnatal days 6 and 10 and then again 14 and 28 days later.'' **concentration was adjusted according to lot of criteria (see article). No indications of the actual %
Raper (2016)a	Monkeys	M/F	6-10, 20-24, 34-38*	INH	2.5	3	4		infant behavior towards mother	0/1344	0/56
Raper (2018)a	Monkeys	M/F	6-10, 20-24, 34-38*	INH	2.5	3	4		human intruder paradigm	7848/7944	327/331
Raper (2018)a									human intruder paradigm	16608/16704	692/696
Rosado-Mendez (2019)a	Monkeys	M/F	2-7*	INH	2.5-3.5	1	5	Activated Caspase-3 staining (IHC)		3
Rosado-Mendez (2019)a								Activated Caspase-3 staining (IHC)		3
Rosado-Mendez (2019)a								Activated Caspase-3 staining (IHC)		3
Rosado-Mendez (2019)a								Ultrasouind imaging		4.5
Rosado-Mendez (2019)a								Ultrasouind imaging		1
Satomoto (2018)a	Mice	M	6	INH	3	1	6		fear conditioning test	1704/2040	71/85
Satomoto (2018)a								neuronal activity by fox staining (IHC)		2040	85
Seubert (2013)a	Rats	NR	2021-05-04	INH	6 ind, 2,1 main	1	6		immobility test/home cage behavior	384/528	16/22
Shen (2020)a	Rats	M	9-11*	INH	6 ind, 3 main	1	0.166		open field test	NR
Shen (2020)b	Rats	M	16-18*	INH	6 ind, 3 main	1	0.166		open field test	NR
Shen (2013)a Early	Rats	M	3	INH	1	1	2		MWM	2280/4968	95/207
Shen (2013)b Early	Rats	M	3	INH	1	2	2		MWM	2280/4968	95/207
Shen (2013)c Early	Rats	M	3	INH	1	3	2		MWM	2280/4968	95/207
Shen (2013)d Early	Rats	M	3	INH	1	1	2		MWM	2280/4968	95/207
Shen (2013)e Early	Rats	M	3	INH	2	1	2		MWM	2280/4968	95/207
Shen (2013)f Early	Rats	M	3	INH	4	1	2		MWM	2280/4968	95/207
Shen (2013)g Early	Rats	M	3	INH	1	1	2		MWM	2280/4968	95/207
Shen (2013)h Early	Rats	M	3 and 7	INH	1	2	2		MWM	2112/4800	88/200
Shen (2013)i Early	Rats	M	3 and 14	INH	1	2	2		MWM	1944/4632	81/193
Shen (2013)j Early	Rats	M	3, 7 and 14	INH	1	3	2		MWM	1944/4632	81/193
Shen (2013)k Early	Rats	M	3	INH	3	1	0.5		MWM	2280/4968	95/207
Shen (2013)l Early	Rats	M	3	INH	3	1	1		MWM	2280/4968	95/207
Shen (2013)m Early	Rats	M	3	INH	3	1	2		MWM	2280/4968	95/207
Shen (2013)n Early	Rats	M	3	INH	3	1	3		MWM	2280/4968	95/207
Shen (2013)o Early	Rats	M	7	INH	3	1	0.5		MWM	2112/4800	88/200
Shen (2013)p Early	Rats	M	7	INH	3	1	1		MWM	2112/4800	88/200
Shen (2013)q Early	Rats	M	7	INH	3	1	2		MWM	2112/4800	88/200
Shen (2013)r Early	Rats	M	7	INH	3	1	3		MWM	2112/4800	88/200
Shen (2013)s Early	Rats	M	14	INH	3	1	0.5		MWM	1944/4632	81/193
Shen (2013)t Early	Rats	M	14	INH	3	1	1		MWM	1944/4632	81/193
Shen (2013)u Early	Rats	M	14	INH	3	1	2		MWM	1944/4632	81/193
Shen (2013)v Early	Rats	M	14	INH	3	1	3		MWM	1944/4632	81/193
Shi (2017)a	Rats	NR	6	INH	3	1	2		Y-maze	1536	64
Shi (2017)a									fear conditioning test	1536	64
Song (2019)a	Mice	M	6, 8 and 10	INH	3	3	2		MWM	504/624	21/26
Song (2019)a									social interaction test	504	21
Song (2019)a									open field test	528	22
Song (2019)a									elevated plus maze	552	23
Song (2019)a									light-dark box test	576	24
Song (2019)a									self-grooming test	600	25
Stratmann (2014)a	Rats	NR	7	INH	2.5	NR	4		odor recognition test	6473-7193	269.7/299.7
Sun (2019)a*	Rats	M	7	INH	2	1	2		MWM	336/432	14/18
Sun (2019)b*	Rats	M	7	INH	2	1	2		MWM	1008/1104	42/46
Sun (2016)a	Mice	M/F	6	INH	3	1	6	Cleaved Caspase-3 staining (IHC)		18
Sun (2016)a								Activated Caspase-3, PARP (Western blot)		18
Sun (2016)b	Mice	M	6	INH	3	1	6		fear conditioning test	1704/2040	71/85
Takaenoki (2014)a	Mice	F	6	INH	3	1	6		maternal behavior	NR
Takaenoki (2014)a									pup retrieval test	NR
Takaenoki (2014)a									pup exchange test	NR
Tan (2018)a	Rats	NR	6, 7 and 8	INH	2.5	3	2	FOXO3alfa by RT-PCR		0-4
Tan (2018)b	Rats	NR	6, 7 and 8	INH	2.5	3	2	morphological changes in brain tissue by HE staining and microscopy		0-4
Tan (2018)c	Rats	NR	6, 7 and 8	INH	2.5	3	2	Caspase-3 (Western blot)		0-4
Tan (2018)d	Rats	NR	6, 7 and 8	INH	2.5	3	2		MWM	528	22
Wang (2018)a	Monkeys	M/F	2021-06-05	INH	2.5	1	9	Bax (Western Blot)		4
Wang (2013)a Neonatal	Rats	M	7	INH	2.5	1	4		MWM	NR
Wang (2012)a	Rats	NR	7	INH	3	1	6	TUNEL		NR
Wang (2012)a								cell death by flow cytometry with annexin V and PI staining		NR
Wang (2012)b	Rats	NR	7	INH	3	1	6		open field test	672	28
Wang (2012)b									MWM	696/864	29/36
Wang (2012)c	Rats	NR	7	INH	3	1	6	Caspase-3 and Bax (Western Blot)		0
Wang (2016)a Beta	Rats	NR	7	INH	3	1	4		fear conditioning test	696	29
Wang (2016)a Beta									MWM	840/936	35/39
Wang (2013)a	Rats	NR	7	INH	3	1	2	Caspase-3 (Western blot)		0
Wang (2013)b	Rats	NR	7	INH	3	1	4	Caspase-3 (Western blot)		0
Wang (2013)c	Rats	NR	7	INH	3	1	6	Caspase-3 (Western blot)		0
Wang (2013)d	Rats	NR	7	INH	3	1	8	Caspase-3 (Western blot)		0
Wang (2013)e	Rats	NR	7	INH	3	1	NR		MWM	696	29
Wang (2019)a Sevoflurane	Mice	M/F	6,7 and 8	INH	3	3	2		MWM	552	23
Wang (2019)a Pre-administration	Mice	M	6	INH	3	1	6	TUNEL		18
Wang (2019)a Pre-administration								Cleavage of caspase-3 (Immunofluorescence)		18
Wang (2019)b Pre-administration	Mice	M	6	INH	3	1	6	Cleavage caspase-3 and PARP levels and Caspase-1 levels (Western blot)		18
Wang (2019)c Pre-administration	Mice	M	6	INH	3	1	6		MWM	600	25
Wei (2019)a	Mice	M/F	21	INH	3	1	6	Cleaved caspase-3 (immunohistochemistry)		0
Wei (2019)b	Mice	M/F	21	INH	3	1	6	Cleaved caspase-3 (immunohistochemistry)		0
Wu (2020)a Sirtuin	Rats	M	6, 7 and 8	INH	3	3	2		Open Field Test	408	17
Wu (2020)a Sirtuin									MWM	480	20
Xia (2017)a	Mice	NR	6, 7 and 8	INH	3	3	2		Open Field Test	552	23
Xia (2017)a									Fear Conditioning test	576	24
Xia (2017)b	Mice	NR	6, 7 and 8	INH	3	3	2	TUNEL		0
Xia (2017)c	Mice	NR	6, 7 and 8	INH	3	3	2	Caspase-3 (Immunohistochemistry)		0
Xia (2017)d	Mice	NR	6, 7 and 8	INH	3	3	2	Cleaved caspase-3 (Western blot)		0
Xiao (2016)a	Rats	NR	7	INH	3	1	1		MWM	1272	53
Xiao (2016)a									Novel-object recognition task	1464	61
Xiao (2016)b	Rats	NR	7	INH	3	1	6		MWM	1272	53
Xiao (2016)b									Novel-object recognition task	1464	61
Xu (2019)a	Rats	M/F	7	INH	1	1	NR		MWM	168	7
Xu (2019)a									Step down test	168	7
Xu (2019)b	Rats	M/F	7	INH	2	1	NR		MWM	168	7
Xu (2019)b									Step down test	168	7
Xu (2019)c	Rats	M/F	7	INH	4	1	NR		MWM	168	7
Xu (2019)c									Step down test	168	7
Xu (2019)d	Rats	M/F	7	INH	1	1	NR	Hippocampal neuron morphology and surface area of hippocampal neurons (HE staining)		0
Xu (2019)d								Bax and caspase-3 (RT-qPCR)		0
Xu (2019)d								Caspase-3 and Bax (Western Blot)		0
Xu (2019)d								TUNEL (Apoptopic cells)		0
Xu (2019)e	Rats	M/F	7	INH	2	1	NR	Hippocampal neuron morphology and surface area of hippocampal neurons (HE staining)		0
Xu (2019)e								Bax and caspase-3 (RT-qPCR)		0
Xu (2019)e								Caspase-3 and Bax (Western Blot)		0
Xu (2019)e								TUNEL (Apoptopic cells)		0
Xu (2019)f	Rats	M/F	7	INH	4	1	NR	Hippocampal neuron morphology and surface area of hippocampal neurons (HE staining)		0
Xu (2019)f								Bax and caspase-3 (RT-qPCR)		0
Xu (2019)f								Caspase-3 and Bax (Western Blot)		0
Xu (2019)f								TUNEL (Apoptopic cells)		0
Xu (2015)a Anesthesia	Rats	M/F	4, 5 or 6	INH	2.1	1	6		Elevated plus maze	1296/1344	54/56	60x24 - 6x24 / 60x24 - 4x24
Xu (2015)b Anesthesia	Rats	M	4, 5 or 6	INH	2.1	1	6		Ppi of starle	1776/1824	74/76	80x24 - 6x24 / 80x24 - 4x24
Xu (2017)a	Mice	M/F	6, 7 and 8	INH	3	3	2		MWM	552	23	31x24 - 8x24
Xu (2015)a Neuroprotective	Mice	M/F	7	INH	2.9	1	6	Activated caspase-3 (immunohistochemistry)		0
Xu (2015)b Neuroprotective	Mice	M/F	7	INH	2.9	1	6	TUNEL		6
Xu (2015)c Neuroprotective	Mice	M/F	7	INH	2.9	1	6		Open Field Test	672	28	Not sure if same mice used for all behavioral studies. 5x7x24 - 7x24
Xu (2015)c Neuroprotective									Elevated plus-maze test	672	28	5x7x24 - 7x24
Xu (2015)c Neuroprotective									Y-Maze test	672	28	5x7x24 - 7x24
Xu (2015)c Neuroprotective									Fear Conditioning test	672	28	5x7x24 - 7x24
Xu (2015)d Neuroprotective	Mice	M/F	7	INH	2.9	1	6		MWM	576	24	31x24 - 7x24
Xu (2018)a	Rats	NR	7	INH	3.4	1	4	Bax (Western Blot)		0
Xu (2018)a								TUNEL		0
Xu (2018)b	Rats	NR	7 and 8	INH	3.4	2	4	Bax (Western Blot)		0
Xu (2018)b								TUNEL		0
Xu (2018)c	Rats	NR	7, 8 and 9	INH	3.4	3	4	Bax (Western Blot)		0
Xu (2018)c								TUNEL		0
Xu (2020)a MicroRNA-325-3p	Rats	M	7	INH	3.4	1	6	TUNEL (Apoptopic cells)		0
Xu (2020)b MicroRNA-325-3p	Rats	M	7	INH	3.4	1	6		Novel-object recognition task	1344	56	8x7x24
Xu (2020)b MicroRNA-325-3p									Open Field Test	1344	56	8x7x24
Xue (2019)a	Rats	M/F	7	INH	2.5	1	0.5		Suspension test	504	21	21x24
Xue (2019)a									MWM	696	29	29x24
Yang (2019)a	Rats	M/F	7	INH	3	1	4	Caspase-3 levels (Western blot)		18
Yang (2019)b	Rats	M/F	7	INH	3	1	4	TUNEL		18
Yang (2019)c	Rats	M	7	INH	3	1	4		MWM	552	23	30x24 - 7x24
Yang (2020)a Hemin	Rats	NR	7	INH	3	1	4	Caspase-3 levels (Western blot)		18
Yang (2020)b Hemin	Rats	NR	7	INH	3	1	4		MWM	552	23	30x24 - 7x24
Yang (2020)a Downregulation	Mice	M	7, 8 and 9	INH	2.2	3	2		MWM	744	31	40x24 - 9x24
Yang (2020)b Downregulation	Mice	M	7, 8 and 9	INH	2.2	3	2	TUNEL (Apoptopic cells)		0
Yu (2018)a	Rats	M	7	INH	2	1	2		MWM	552/672	23/28	30x24 - 7x24 / 35x24 - 7x24
Yu (2011)a	Rats	M	7	INH	3.6	1	6	Activated caspase-3 (Immunohistochemistry)		0
Yu (2011)a								TUNEL (Apoptopic cells)		0
Yu (2011)b	Rats	M	7	INH	3.6	1	6	Activated caspase-3 (Western blot)		0
Yu (2013)a	Rats	M	7	INH	3.6	1	6		MWM	336	14	21x24 - 7x24
Zhang (2019)a	Mice	M/F	6, 7 and 8	INH	3	3	2		MWM	528	22	30x24 - 8x24
Zhang (2015)a	Rats	M	6, 7 and 8	INH	3	3	2		open field test	984	41	*EE=enriched environment. AE=adverse environment
Zhang (2015)a									social interaction test	1008	42
Zhang (2015)a									fear conditioning test	1032/1080	43/45
Zhang (2015)b	Rats	M	6, 7 and 8	INH	3	3	2		open field test	984	41	*EE=enriched environment. AE=adverse environment
Zhang (2015)b									social interaction test	1008	42
Zhang (2015)b									fear conditioning test	1032/1080	43/45
Zhang (2016)a In vivo	Monkeys	M/F	5- 6*	INH	2.5	1	8	Neuronal damage frontal cortex (Fluro-Jade C staining)		0
Zhang (2016)a A lasting	Rats	M	6, 7 and 8	INH	2.1	3	2		Open Field Test	312	13	21x24 - 8x24
Zhang (2016)a A lasting									Open Field Test	480	20	28x24 - 8x24
Zhang (2016)a A lasting									Open Field Test	648	27	35x24 - 8x24
Zhang (2016)b A lasting	Rats	M	6, 7 and 8	INH	2.1	3	2		Y-Maze test	480	20	28x24 - 8x24
Zhang (2019)a Cyclophilin	Mice	M/F	6, 7 and 8	INH	3	3	2		MWM	480	20
Zhao (2018)a	Rats	M	28	INH	5	1	4		MWM	NR		No time given
Zhao (2018)a									PM-DAT	1008	42	6x7x24
Zheng (2015)a	Rats	NR	7	INH	1	1	2	Caspase-3 positive cells (Immunohistochemistry)		6
Zheng (2015)b	Rats	NR	7	INH	1	1	4	Caspase-3 positive cells (Immunohistochemistry)		6
Zheng (2015)c	Rats	NR	7	INH	2	1	2	Caspase-3 positive cells (Immunohistochemistry)		6
Zheng (2015)d	Rats	NR	7	INH	2	1	4	Caspase-3 positive cells (Immunohistochemistry)		6
Zheng (2015)e	Rats	NR	7	INH	1	1	2		MWM	672	28	5x7x24 - 7x24
Zheng (2015)e									MWM	1176	49	8x7x24 - 7x24
Zheng (2015)e									MWM	2184	91	14x7x24 - 7x24
Zheng (2015)e									Passive voidance test	672	28	5x7x24 - 7x24
Zheng (2015)e									Passive voidance test	1176	49	8x7x24 - 7x24
Zheng (2015)f	Rats	NR	7	INH	1	1	4		MWM	672	28	5x7x24 - 7x24
Zheng (2015)f									MWM	1176	49	8x7x24 - 7x24
Zheng (2015)f									MWM	2184	91	14x7x24 - 7x24
Zheng (2015)f									Passive voidance test	672	28	5x7x24 - 7x24
Zheng (2015)f									Passive voidance test	1176	49	8x7x24 - 7x24
Zheng (2015)g	Rats	NR	7	INH	2	1	2		MWM	672	28	5x7x24 - 7x24
Zheng (2015)g									MWM	1176	49	8x7x24 - 7x24
Zheng (2015)g									MWM	2184	91	14x7x24 - 7x24
Zheng (2015)g									Passive voidance test	672	28	5x7x24 - 7x24
Zheng (2015)g									Passive voidance test	1176	49	8x7x24 -7x24
Zheng (2015)h	Rats	NR	7	INH	2	1	4		MWM	672	28	5x7x24 - 7x24
Zheng (2015)h									MWM	1176	49	8x7x24 -7x24
Zheng (2015)h									MWM	2184	91	14x7x24 - 7x24
Zheng (2015)h									Passive voidance test	672	28	5x7x24 - 7x24
Zheng (2015)h									Passive voidance test	1176	49	8x7x24 -7x24
Zhou (2019)a Astroglial	Mice	M/F	7	INH	2.5	1	4	TUNEL (Apoptopic cells)		NR
Zhou (2019)b Astroglial	Mice	M/F	7	INH	2.5	1	4		MWM	820/960	34/40
Zhou (2019)b Astroglial									fear conditioning test	1080	45
Zhou (2019)c Astroglial	Mice	M/F	7	INH	2.5	1	4		reciprocal social interactions	480/552	20/23
Zhou (2019)d Astroglial	Mice	M/F	7	INH	2.5	1	4		three-chamber test	552/984	23/41
Zhou (2019)d Astroglial									spontaneous activity	504/576	21/24
Zhou (2019)d Astroglial									rotarod	NR
Zhou (2019)d Astroglial									open field test	672	28
Zhou (2013)a	Rats	NR	7	INH	2.1	1	6	Caspase-3 and Bax (Western Blot)		0		Geen goede controle?
Zhou (2013)b	Rats	NR	7	INH	2.1	1	6		Open Field Test	NR
Zhou (2013)b									Novel-object recognition task	NR
Zhou (2016)a Dose-dependent	Rats	M	7	INH	0.3	1	6	Caspase-3 and Bax (Western Blot)		6
Zhou (2016)b Dose-dependent	Rats	M	7	INH	1.3	1	6			6
Zhou (2016)b Dose-dependent								Caspase-3 and Bax (Western Blot)		6
Zhou (2016)c Dose-dependent	Rats	M	7	INH	2.3	1	6			6
Zhou (2016)c Dose-dependent								Caspase-3 and Bax (Western Blot)		6
Zhou (2016)d Dose-dependent	Rats	M	7	INH	0.3	1	6		Step-through test	504	21	3x7x24
Zhou (2016)e Dose-dependent	Rats	M	7	INH	1.3	1	6		Step-through test	504	21	3x7x24
Zhou (2016)f Dose-dependent	Rats	M	7	INH	2.3	1	6		Step-through test	504	21	3x7x24
Zhou (2016)g Dose-dependent	Rats	M	7	INH	0.3	1	6		Novel-object recognition task	0.167 (short-term) and 24 (long-term)	./1
Zhou (2016)h Dose-dependent	Rats	M	7	INH	1.3	1	6		Novel-object recognition task	0.167 (short-term) and 24 (long-term)	./1
Zhou (2016)i Dose-dependent	Rats	M	7	INH	2.3	1	6		Novel-object recognition task	0.167 (short-term) and 24 (long-term)	./1
Zhou (2016)a Aberrantly	Mice	M	7	INH	2.3	1	6			6
Zhou (2016)a Aberrantly								TUNEL (Apoptopic cells)		6
Zhou (2016)b Aberrantly	Mice	M	7	INH	2.3	1	6	Bax (Western Blot)		6
Zhu (2019)a	Mice	M	15, 16 and 17	INH	3	3	2	TUNEL (Apoptopic cells)		24	1
Zhu (2019)b	Mice	M	15, 16 and 17	INH	3	3	2		Open Field Test	48	2	19x24 - 17x24
Zhu (2019)b									Novel-object recognition task	72	3	20x24 - 17x24
Zhu (2019)b									MWM	144	6	23x24 - 17x24
Zhu (2013)a	Rats	M	30-35*	INH	1	1	3		MWM	24	1
Zhu (2013)b	Rats	M	30-35*	INH	2	1	3		MWM	24	1
Zhu (2013)c	Rats	M	30-35*	INH	3	1	3		MWM	24	1
Chen, 2022 a	Rats	M	P5	Inhalation	0.03	3	2		Open-Field Test	312	13
Chen, 2022 b	Rats	M	P25	Inhalation	0.03	3	2		Open-Field Test	312	13
Chen, 2022	Rats	NR	P6	Inhalation	0.021	3	2		Contextual fear conditioning	936	39
Chen, 2021 a	Rats	NR	P5	Inhalation	0.03	1	2		Morris Water Maze	1536/1704	64/71
Chen, 2021 b	Rats	NR	P5	Inhalation	0.03	1	4		Morris Water Maze	1536/1704	64/71
Chen, 2021 c	Rats	NR	P5	Inhalation	0.03	1	2		Open-Field Test	384/1344	16/56
Chen, 2021 d	Rats	NR	P5	Inhalation	0.03	1	4		Open-Field Test	384/1344	16/56
Chen, 2021 e	Rats	NR	P5	Inhalation	0.03	1	2		Contextual fear conditioning	528	22
Chen, 2021 f	Rats	NR	P5	Inhalation	0.03	1	4		Contextual fear conditioning	528	22
Chen, 2022 a	Rats	NR	P7	Inhalation	0.023	3	2	TUNEL		0	0
Chen, 2022 b	Rats	NR	P7	Inhalation	0.023	3	2	Caspase-3		0	0
Chen, 2022 c	Rats	NR	P7	Inhalation	0.023	3	2		Morris Water Maze	1272	53
Chen, 2022	Mice	NR	P7	Inhalation	0.03	1	3		Morris Water Maze	1008	42
Chen, 2022	Mice	M/F	P6	Inhalation	0.03	3	2		Morris Water Maze	1296	54
Cui, 2021 a	Mice	NR	P7	Inhalation	0.026	1	2	TUNEL		24	1
Cui, 2021 b	Mice	NR	P7	Inhalation	0.026	1	2		Morris Water Maze	192	8
Dai, 2021 a	Rats	NR	P6	Inhalation	0.03	3	2		Open-Field Test	816	34
Dai, 2021 b	Rats	NR	P6	Inhalation	0.03	3	2		Morris Water Maze	1056	44
Dai, 2021 c	Rats	NR	P6	Inhalation	0.03	3	2		Contextual fear conditioning	1296	54
Fan, 2021	Rats	M	P7	Inhalation	0.03	3	2		Morris Water Maze	552	23
Gill, 2021	Rats	M+F	P8	Inhalation	0.027	1	6	Caspase-3		0	0
Huang, C., 2022	Mice	M+F	P6	Inhalation	0.03	3	2		Morris Water Maze	1248	52
Huang, H., 2022 a	Rats	NR	P7	Inhalation	0.02	1	6	TUNEL		0	0
Huang, H., 2022 b	Rats	NR	P7	Inhalation	0.02	1	6		Open-Field Test	480	20
Huang, 2021	Mice	M+F	P14	Inhalation	0.03	1	4		Morris Water Maze	1368	57
Jian, 2021 a	Rats	M	P7	Inhalation	0.04	1	4		Morris Water Maze	672	28
Jian, 2021 b	Rats	F	P7	Inhalation	0.04	1	4		Morris Water Maze	672	28
Jian, 2021 c	Rats	M	P7	Inhalation	0.04	1	4		Open-Field Test	336	14
Jian, 2021 d	Rats	F	P7	Inhalation	0.04	1	4		Open-Field Test	336	14
Jiang, 2021 a	Mice	M+F	P7	Inhalation	0.03	1	3	Caspase-3		0	0
Jiang, 2021 b	Mice	M+F	P7	Inhalation	0.03	1	6	Caspase-3		0	0
Jiang, 2022	Rats	M+F	P9	Inhalation	0.048	1	6		Open-Field Test	6
Ke, 2021	Rats	NR	P7	Inhalation	0.02	1	2		Morris Water Maze	552	23
Lee, J., 2021 a	Rats	M+F	P7	Inhalation	0.01	1	6	Caspase-3		0.5
Lee, J., 2021 b	Rats	M+F	P7	Inhalation	0.025	1	6	Caspase-3		0.5
Lee, Y., 2021	Mice	M	P7	Inhalation	0.025	1	2	Caspase-3		0	0
Li, C. 2022 a	Rats	M	P7	Inhalation	Induction 4,2-5,5% main 2,7-4,2%	1	4		Contextual fear conditioning	1344	56	4.2–5.5% for the first hour, 3.3–4.2% for the second hour, and 2.7% for the third and fourth hours.
Li, C. 2022 b	Rats	M	P56	Inhalation	Induction 4,2-5,5% main 2,7-4,2%	1	4		Contextual fear conditioning	168	7	4.2–5.5% for the first hour, 3.3–4.2% for the second hour, and 2.7% for the third and fourth hours.
Li, H., 2020	Mice	M+F	P7	Inhalation	0.025	1	6	Caspase-3		0/6
Li, L., 2021 a	Mice	NR	P7	Inhalation	0.03	1	6	Caspase-3		0	0
Li, L., 2021 b	Mice	NR	P7	Inhalation	0.03	1	6		Morris Water Maze	1272	53
Li, L., 2021 c	Mice	NR	P7	Inhalation	0.03	1	6		Open-Field Test	1272	53
Li, L., 2021 d	Mice	NR	P7	Inhalation	0.03	1	6		Contextual fear conditioning	1272	53
Li, N., 2022	Mice	M+F	P7	Inhalation	0.03	3	2		Open-Field Test	576	24
Li. R., 2022 a	Mice	NR	P7	Inhalation	0.03	1	4		Morris Water Maze	1272	53
Li. R., 2022 b	Mice	NR	P7	Inhalation	0.03	1	4		Open-Field Test	1272	53
Liang, 2022 a	Mice	NR	P6	Inhalation	0.03	3	2	Caspase-3		0	0
Liang, 2022 b	Mice	NR	P6	Inhalation	0.03	3	2	TUNEL		0	0
Liang, 2021 a	Mice	M	P6	Inhalation	0.03	3	2		Morris Water Maze	1440	60
Liang, 2021 b	Mice	M	P6	Inhalation	0.03	3	2		Contextual fear conditioning	1344	56
Liao, 2021 a	Rats	M+F	P7	Inhalation	0.028	1	4	Caspase-3		6
Liao, 2021 b	Rats	M+F	P7	Inhalation	0.028	1	4		Open-Field Test	432	18
Liao, 2021 c	Rats	M+F	P7	Inhalation	0.028	1	4		Contextual fear conditioning	576	24
Liao, 2021 a	Rats	M+F	P7	Inhalation	0.028	1	4	Caspase-3		6
Liao, 2021 b	Rats	M+F	P7	Inhalation	0.028	1	4	TUNEL		6
Liao, 2021 c	Rats	M+F	P7	Inhalation	0.028	1	4		Open-Field Test	432	18
Liao, 2021 d	Rats	M+F	P7	Inhalation	0.028	1	4		Contextual fear conditioning	576	24
Liu, 2022	Mice	M+F	P6	Inhalation	0.03	3	2		Morris Water Maze	528	22
Liu, M., 2021	Mice	M	P6	Inhalation	0.03	3	2		Morris Water Maze	552	23	Anesthesia is given on P6+8+10
Liu, Y., 2021 a	Mice	M+F	P7	Inhalation	0.03	3	2		Open-Field Test	1344	56
Liu, Y., 2021 b	Mice	M+F	P7	Inhalation	0.03	3	2		Contextual fear conditioning	1344	56
Luo, 2021 a	Mice	NR	P21	Inhalation	0.03	3	2		Open-Field Test	48/360	2/15
Luo, 2021 b	Mice	NR	P21	Inhalation	0.03	3	2		Elevated Plus Maze	48/360	2/15
Piao, 2020	Rats	M+F	P7	Inhalation	0.025	1	6		Morris Water Maze	672	28
Sümer Coşkun, 2022 a	Rats	M+F	P7	Inhalation	0.03	3	2		Morris Water Maze	624	26
Sümer Coşkun, 2022 b	Rats	M+F	P7	Inhalation	0.03	3	2		Open-Field Test	768	32
Sun, 2021	Mice	M+F	P6	Inhalation	0.03	3	2		Morris Water Maze	456	19	Anesthesia is given on P6+9+12
Tang, 2021 a	Mice	M+F	P6	Inhalation	0.03	3	2		Morris Water Maze	552	23
Tang, 2021 b	Mice	M+F	P6	Inhalation	0.03	3	2		Open-Field Test	528	22
Tong, 2020 a	Rats	M+F	P21	Inhalation	0.03	1	4	Caspase-3		2/24/96/168	./1/4/7
Tong, 2020 b	Rats	M+F	P21	Inhalation	0.03	1	4	TUNEL		2/24/96/168	./1/4/7
Tong, 2020 c	Rats	M+F	P21	Inhalation	0.03	1	4		Morris Water Maze	168	7
Useinovic, 2022	Rats	NR	P7	Inhalation	0.03	1	3	Caspase-3		2
Wali, 2022 a	Rats	M+F	P7	Inhalation	0.025	3	2		Morris Water Maze	384	16	Anesthesia is given on P7+10+13
Wali, 2022 b	Rats	M+F	P7	Inhalation	0.025	3	2		Elevated Plus Maze	336/768	14/32	Anesthesia is given on P7+10+13
Wang, F., 2021 a	Rats	M	P7	Inhalation	0.02	3	4		Morris Water Maze	552	23
Wang, F., 2021 b	Rats	M	P7	Inhalation	0.03	3	4		Morris Water Maze	552	23
Wang, Q., 2022 a	Mice	M+F	P5	Inhalation	0.015	1	4	Caspase-3		6
Wang, Q., 2022 b	Mice	M+F	P9	Inhalation	0.015	1	4	Caspase-3		6
Wang, X., 2022 a	Mice	NR	P7	Inhalation	0.02	1	5		Morris Water Maze	672	28
Wang, X., 2022 b	Mice	NR	P7	Inhalation	0.02	1	5		Open-Field Test	672	28
Wang, Y., 2022 a	Rats	NR	P7	Inhalation	0.03	1	2		Morris Water Maze	1176	49
Wang, Y., 2022 b	Rats	NR	P7	Inhalation	0.03	1	2		Elevated Plus Maze	1176	49
Wei, 2022 a	Mice	NR	P21	Inhalation	0.03	1	6		Morris Water Maze	720	30
Wei, 2022 b	Mice	NR	P21	Inhalation	0.03	1	6		Open-Field Test	672	38
Wei, 2022 c	Mice	NR	P21	Inhalation	0.03	1	6		Contextual fear conditioning	1032	43
Wen-Yuan, 2022 a	Rats	NR	P7	Inhalation	0.03	1	6		Morris Water Maze	672	28
Wen-Yuan, 2022 b	Rats	NR	P7	Inhalation	0.03	1	6		Open-Field Test	672	28
Wen-Yuan, 2022 c	Rats	NR	P7	Inhalation	0.03	1	6		Contextual fear conditioning	672	28
Wu, 2022	Rats	M	P7	Inhalation	0.03	1	2		Morris Water Maze	1176	49
Wu, 2022	Mice	M+F	P7	Inhalation	0.023	3	2		Open-Field Test	504	21
Xu, 2021	Mice	NR	P6	Inhalation	0.034	1	5	TUNEL		0
Xu, 2022	Rats	M	P7	Inhalation	0.03	1	6		Morris Water Maze	552	23
Yang, 2021	Mice	M	P6	Inhalation	0.03	3	2		Morris Water Maze	528	22
Yang, 2021 a	Rats	NR	P7	Inhalation	0.03	1	4	TUNEL		504	21
Yang, 2021 b	Rats	NR	P7	Inhalation	0.03	1	4		Morris Water Maze	504	21
Yang, 2022 a	Rats	M	P5	Inhalation	0.021	1	6		Morris Water Maze	2280	95
Yang, 2022 b	Rats	M	P5	Inhalation	0.021	1	6		Elevated Plus Maze	1800	75
Yu, 2022	Mice	F	P6	Inhalation	0.03	3	2		Morris Water Maze	528	22
Zeng, 2022	Mice	M+F	P6	Inhalation	0.03	3	2	TUNEL		0	0
Zhang, P., 2022 a	Mice	M+F	P6	Inhalation	0.03	3	2	TUNEL		0	0
Zhang, P., 2022 b	Mice	M+F	P6	Inhalation	0.03	3	2		Morris Water Maze	816	34
Zhang, Q., 2022	Mice	NR	P6	Inhalation	0.03	3	2		Morris Water Maze	528	22
Zhang, W., 2022 a	Rats	M+F	P7	Inhalation	0.025	1	6		Morris Water Maze	456	19
Zhang, W., 2022 b	Rats	M+F	P7	Inhalation	0.025	1	6		Open-Field Test	384	16
Zhang, Y., 2021 a	Mice	M	P6	Inhalation	0.03	1	6	Caspase-3		0	0
Zhang, Y., 2021 b	Mice	M	P6	Inhalation	0.03	1	6		Morris Water Maze	696	29
Zhao, J., 2021	Rats	M+F	P6	Inhalation	0.03	3	2		Morris Water Maze	1152	48
Zhao, W., 2022	Mice	M	P6	Inhalation	0.03	1	2		Morris Water Maze	600	25
Zhao, X., 2022 a	Mice	NR	P7	Inhalation	0.03	1	2		Morris Water Maze	576/1296	24/54
Zhao, X., 2022 b	Mice	NR	P7	Inhalation	0.03	3	2		Morris Water Maze	528/1248	22/52
Zhao, X., 2021 a	Mice	NR	P7	Inhalation	0.03	3	2		Contextual fear conditioning	0	0
Zhao, X., 2021 b	Mice	NR	P22	Inhalation	0.03	3	2		Contextual fear conditioning	0	0
Zhao, X., 2021 c	Mice	NR	P29	Inhalation	0.03	3	2		Contextual fear conditioning	0	0
Zhao, X., 2021 d	Mice	NR	P7	Inhalation	0.03	3	2		Cued fear conditioning	0	0
Zhao, X., 2021 e	Mice	NR	P22	Inhalation	0.03	3	2		Cued fear conditioning	0	0
Zhao, X., 2021 f	Mice	NR	P29	Inhalation	0.03	3	2		Cued fear conditioning	0	0
Zhong, 2022	Rats	M+F	P7	Inhalation	0.026	3	2		Morris Water Maze	240/1680/13176	10/70/549	Anesthesia is given on P7+14+21
Zhu, 2022 a	Rats	NR	P6	Inhalation	0.02	3	2	Caspase-3		480	20	Anesthesia is given on P6+8+10
Zhu, 2022 b	Rats	NR	P6	Inhalation	0.02	3	2	TUNEL		480	20	Anesthesia is given on P6+8+10
Zhu, 2022 c	Rats	NR	P6	Inhalation	0.02	3	2		Morris Water Maze	360	15	Anesthesia is given on P6+8+10
Zhu, 2022 d	Rats	NR	P6	Inhalation	0.02	3	2		Cued fear conditioning	48	2	Anesthesia is given on P6+8+10
Zuo. 2022 a	Rats	NR	P7	Inhalation	0.02	1	4		Morris Water Maze	336/1008	14/42
Zuo. 2022 b	Rats	NR	P7	Inhalation	0.02	1	4		Open-Field Test	336	14
