# Supplementary material for: Exposure to halogenated ethers causes neurodegeneration and behavioural changes in young healthy experimental animals: a systematic review and meta analyses
Source: Sci Rep. 2023 May 18;13:8063. doi: 10.1038/s41598-023-35052-4 (PMC10195874; doi:10.1038/s41598-023-35052-4)
Supplement: Supplementary file 5 — Supplementary Information 5. [file 41598_2023_35052_MOESM5_ESM.xlsx]

## Sheet: Blad1
Supplemental file 5: Characteristic table isoflurane
Publication	Species	Sex	Age at intervention (P)	Administration route	Dose (% of anesthetic)	Dose frequency	Duration intervention (hours)	Outcome measure ND	Outcome measure BH	Timing of outcome measure (hours after intervention)	Timing of outcome measure (days after intervention)	Notes
Brambrink, 2012 A	Rhesus macaque monkeys	NR	6	NR	*	1	5	Apoptotic cell death by C3 staining (IHC) or DeOlmos curpic silver method		3	3h	*differed over time, depending on heart rate and blood pressure
Brambrink, 2012 A								Cell death of astrocytes by C3 and GFAP		3	3h
Brambrink, 2012 A								Cell death of microglia-macrophages by C3 and Iba1		3	3h
Brambrink, 2012 A								Cell death of oligodendryte progenitors by using capsase and PDGFR-alfa marker		3	3h
Brambrink, 2010 A	Rhesus macaque monkeys	M/F	5.6 or 6	INH	0.7-1.5*	1	5	Cell death by C3 staining (IHC)		3	3h	*differed over time, depending on heart rate and blood pressure
Briner, 2010 A	Rats	NR	16	INH	1.5	1	0.5	Cell death by fluoro-jade B staining		5.5	5.5h
Briner, 2010 A								Cell death by TUNEL		5.5	5.5h
Briner, 2010 B	Rats	NR	16	INH	1.5	1	1	Cell death by fluoro-jade B staining		5	5h
Briner, 2010 B								Cell death by TUNEL		5	5h
Briner, 2010 C	Rats	NR	16	INH	1.5	1	2	Cell death by fluoro-jade B staining		4	4h
Briner, 2010 C								Cell death by TUNEL		4	4h
Chinn, 2019 A	Rats	M	7	INH	2, 1.4, 0.8*	1	6*		Barnes maze	864-960	36-40	*First 2 hours 2%, next 2 hours 1.4% and last 2 hours 0.8%
Chinn, 2019 B	Rats	M	7	INH	2, 1.4, 0.8*	1	6*		Barnes maze	864-960	36-40	*First 2 hours 2%, next 2 hours 1.4% and last 2 hours 0.8%
Chinn, 2019 C	Rats	M	7	INH	2, 1.4, 0.8*	1	6*		novel object test	864	36	*First 2 hours 2%, next 2 hours 1.4% and last 2 hours 0.8%
Chinn, 2019 C									object-place recognition	864	36
Chinn, 2019 C									allocentric object place recogntion	864	36
Chinn, 2019 C									social recognition	864	36
Chinn, 2019 C									Barnes maze	2760-2856	115-119
Chinn, 2019 D	Rats	M	7	INH	2, 1.4, 0.8*	1	6*		novel object test	864	36	*First 2 hours 2%, next 2 hours 1.4% and last 2 hours 0.8%
Chinn, 2019 D									object-place recognition	864	36
Chinn, 2019 D									allocentric object place recogntion	864	36
Chinn, 2019 D									social recognition	864	36
Chinn, 2019 D									Barnes maze	2760-2856	115-119
Chinn, 2019 E	Rats	M	7	INH	2, 1.4, 0.8*	1	6*		novel object test	864	36	*First 2 hours 2%, next 2 hours 1.4% and last 2 hours 0.8%
Chinn, 2019 E									object-place recognition	864	36
Chinn, 2019 E									allocentric object place recogntion	864	36
Chinn, 2019 E									social recognition	864	36
Chinn, 2019 F	Rats	M	7	INH	2, 1.4, 0.8*	1	6*		novel object test	864	36	*First 2 hours 2%, next 2 hours 1.4% and last 2 hours 0.8%
Chinn, 2019 F									object-place recognition	864	36
Chinn, 2019 F									allocentric object place recogntion	864	36
Chinn, 2019 F									social recognition	864	36
Coleman, 2017 A	Rhesus macaque monkeys	M/F	6	INH	0.7-1.5	1	5		IBAS*	192	8	* IBAS=infant behavior assessment scale, for reflex development/testing and reactivity.
Coleman, 2017 A									IBAS*	576	24	* IBAS=infant behavior assessment scale, for reflex development/testing and reactivity.
Coleman, 2017 A									Free play test*	2016	84	* Open field test for primates
Coleman, 2017 A									Human intruder test	2016	84
Coleman, 2017 A									Human intruder test	8616	359
Coleman, 2017 A									Novel object test	2016	84
Coleman, 2017 A									Novel object test	8616	359
Coleman, 2017 A									Home cage behavioral assessment	8616	359
Coleman, 2017 B	Rhesus macaque monkeys	M/F	6, 9 and 12	INH	0.7-1.5	3	5		IBAS*	48	2	* IBAS=infant behavior assessment scale, for reflex development/testing and reactivity.
Coleman, 2017 B									IBAS*	432	18	* IBAS=infant behavior assessment scale, for reflex development/testing and reactivity.
Coleman, 2017 B									Free play test*	1872	78	* Open field test for primates
Coleman, 2017 B									Human intruder test	1872	78
Coleman, 2017 B									Human intruder test	8472	353
Coleman, 2017 B									Novel object test	1872	78
Coleman, 2017 B									Novel object test	8472	353
Coleman, 2017 B									Home cage behavioral assessment	8472	353
Demirgan, 2019 A	Rats	M/F	10	INH	1.5	1	6		MWM	432-552	18-23
Deng, 2018 A	Rats	M	7	INH	1.5	1	6		open field test	2016-2688*	84-112*	*unclear but at least above 60 days = 1272h
Deng, 2018 A									radial arm maze	2016-2688*	84-112*
Deng, 2018 A									MWM	2016-2688*	84-112*
Deng, 2018 B	Rats	M	7	INH	1.5	3	2		open field test	2016-2688*	84-112*	*unclear but at least above 60 days = 1272h
Deng, 2018 B									radial arm maze	2016-2688*	84-112*
Deng, 2018 B									MWM	2016-2688*	84-112*
Deng, 2018 C	Rats	M	7, 8 and 9	INH	1.5	3	2		open field test	1968-2640*	82-110*	*unclear but at least above 60 days = 1272h
Deng, 2018 C									radial arm maze	1968-2640*	82-110*
Deng, 2018 C									MWM	1968-2640*	82-110*
Deng, 2018 D	Rats	F	7	INH	1.5	1	6		open field test	2016-2688*	84-112*	*unclear but at least above 60 days = 1272h
Deng, 2018 D									radial arm maze	2016-2688*	84-112*
Deng, 2018 D									MWM	2016-2688*	84-112*
Deng, 2018 E	Rats	F	7	INH	1.5	3	2		open field test	2016-2688*	84-112*	*unclear but at least above 60 days = 1272h
Deng, 2018 E									radial arm maze	2016-2688*	84-112*
Deng, 2018 E									MWM	2016-2688*	84-112*
Deng, 2018 F	Rats	F	7, 8 and 9	INH	1.5	3	2		open field test	1968-2640*	82-110*	*unclear but at least above 60 days = 1272h
Deng, 2018 F									radial arm maze	1968-2640*	82-110*
Deng, 2018 F									MWM	1968-2640*	82-110*
Deng, 2014 A	Mice	M/F	7	INH	1.5	1	6	Cell death by C3 staining		0	0h
Deng, 2014 B	Mice	M/F	21	INH	1.5	1	6	Cell death by C3 staining		0	0h
Deng, 2014 C	Mice	M/F	49	INH	1.5	1	6	Cell death by C3 staining		0	0h
Drobish, 2016 A	Rats	M/F	2	INH	3.5 ind., 1.5 main.	1	2	Cell death by C3 staining		0	0h
Drobish, 2016 B	Rats	M/F	2	INH	3.5 ind., 1.5 main.	1	2		MWM	960-1080	40-45
Drobish, 2016 B									MWM	4272-4392	178-183
Fang, 2017 (chikusetsu) A	Rats	NR	7	INH	1.8	1	6		MWM	336-456	14-19
Fang, 2017 (overexpression) A	Rats	M/F	7	INH	1.8	1	6	Cell death by C3 staining		0	0h
Fang, 2017 (overexpression) B	Rats	M/F	7	INH	1.8	1	6	Cell death by C3 staining		12	12h
Fang, 2017 (overexpression) C	Rats	M/F	7	INH	1.8	1	6	Cell death by C3 staining		24	1
Gao, 2018 A	Rats	NR	7	INH	2	1	2	western blot for: C3, AC9, bax		12	12h
Gao, 2018 B	Rats	NR	7	INH	2	1	2		MWM	1272-1392	53-58
Han, 2013 A	Rats	NR	7	INH	0.75	1	6	western blot for: C3, bad, p-bad		0	0h
Han, 2013 B	Rats	NR	7	INH	0.75	1	6	Apoptotic cell death by Hoechst and TUNEL		2	2h
Han, 2018 A	Rats	M/F	7	INH	1.1	1	4	western blot for: C3, tAIF, bax		0	0h
Han, 2018 B	Rats	M/F	7	INH	1.1	1	4	tAIF and TUNEL staining (double labeling)		0	0h
Han, 2018 C	Rats	M/F	7	INH	1.1	1	4	western blot for: C3, tAIF, bax		6	6h
Han, 2018 D	Rats	M/F	7	INH	1.1	1	4	tAIF and TUNEL staining (double labeling)		6	6h
Han, 2018 E	Rats	M/F	7	INH	1.1	1	4	western blot for: C3, tAIF, bax		24	1
Han, 2018 F	Rats	M/F	7	INH	1.1	1	4	tAIF and TUNEL staining (double labeling)		24	1
Han, 2018 G	Rats	M/F	7	INH	1.1	1	4	western blot for: C3, tAIF, bax		72	3
Han, 2018 H	Rats	M/F	7	INH	1.1	1	4	tAIF and TUNEL staining (double labeling)		72	3
Hankenson, 2011 A	Mice	M/F	21-24	INH	5	1	less than 1min		Acute observation recordings	0	0h
Hankenson, 2011 A									Acute observation recordings	1	1h
Hankenson, 2011 A									Elevated plus maze	NR	NR
Hankenson, 2011 A									Locomotor activity	NR	NR
Hankenson, 2011 B	Mice	M/F	28-31	INH	5	1	less than 1min		Acute observation recordings	0	0h
Hankenson, 2011 B									Acute observation recordings	1	1h
Hankenson, 2011 B									Elevated plus maze	NR	NR
Hankenson, 2011 B									Locomotor activity	NR	NR
Hankenson, 2011 C	Mice	M/F	42-45	INH	5	1	less than 1min		Acute observation recordings	0	0h
Hankenson, 2011 C									Acute observation recordings	1	1h
Hankenson, 2011 C									Elevated plus maze	NR	NR
Hankenson, 2011 C									Locomotor activity	NR	NR
Hankenson, 2011 D	Mice	M/F	21-24	INH	5	1	less than 1min		Acute observation recordings	0	0h
Hankenson, 2011 D									Acute observation recordings	1	1h
Hankenson, 2011 D									Elevated plus maze	NR	NR
Hankenson, 2011 D									Locomotor activity	NR	NR
Hankenson, 2011 E	Mice	M/F	28-31	INH	5	1	less than 1min		Acute observation recordings	0	0h
Hankenson, 2011 E									Acute observation recordings	1	1h
Hankenson, 2011 E									Elevated plus maze	NR	NR
Hankenson, 2011 E									Locomotor activity	NR	NR
Hankenson, 2011 F	Mice	M/F	42-45	INH	5	1	less than 1min		Acute observation recordings	0	0h
Hankenson, 2011 F									Acute observation recordings	1	1h
Hankenson, 2011 F									Elevated plus maze	NR	NR
Hankenson, 2011 F									Locomotor activity	NR	NR
Head, 2009 A	Mice	NR	5 to 7	INH	1.4	1	4	C3		2	2h
Head, 2009 B	Mice	NR	5 to 7	INH	1.4	1	4	C3		336-384*	14-16*	*differed between 336h and 384h
Hu, 2017 A	Rats	M/F	7	INH	0.75	1	6	Apoptotic cell death by TUNEL		0	0h
Hu, 2017 A								western blot for: C3		0	0h
Hu, 2017 A								Cell death by fluoro-Jade B staining		0	0h
Hu, 2017 B	Rats	M/F	7	INH	0.75	1	6		MWM	840-960	35-40
Huang, 2019 A	Mice	NR	7	INH	1.2	1	6	western blot for: C3		6	6h
Huang, 2019 A								Cell death by C3 (IHC)		6	6h
Huang, 2019 B	Mice	NR	7	INH	1.2	1	6	western blot for: C3, bax		6	6h
Istaphanous, 2011 A	Mice	M/F	7-8	INH	1.5	1	6	Cell death by C3 staining (colorimetric analysis)		0	0h
Istaphanous, 2011 A	Mice	M/F	7-8	INH	1.5	1	6	Cell death by C3 and NeuN staining (IHC)		0	0h
Jiang, 2012 A	Rats	NR	7	INH	0.75	1	6	Cell death by C3 (IHC)		0	0h
Jiang, 2012 A								western blot for: C3, PARP		0	0h
Jiang, 2012 B	Rats	NR	7	INH	1.5	1	6	Cell death by C3 (IHC)		0	0h
Jiang, 2012 B								western blot for: C3, PARP		0	0h
Jiang, 2012 C	Rats	NR	7	INH	0.75	1	6		MWM	840-960	35-40
Jiang, 2012 D	Rats	NR	7	INH	1.5	1	6		MWM	840-960	35-40
Jiang, 2017 A	Rats	NR	7	INH	0.75	1	6	Cell death by TUNEL		1	1h
Jiang, 2017 A								Cell death by Fluoro-Jade B staining		1	1h
Jiang, 2017 A								western blot for: C3, bad, bax		1	1h
Jiang, 2017 B	Rats	NR	7	INH	0.75	1	6		Open field test	672	28
Jiang, 2017 B									Fear conditioning test	672	28
Jiang, 2017 B									MWM	576-672	24-28
Jin, 2018 A	Rats	M/F	7	INH	0.75	1	6	western blot for: bad, bax, C3, xIAP, c-IAP-1, c-IAP-2		0	0h
Jin, 2018 A								Cell death by TUNEL		0	0h
Jin, 2018 A								Cell death by C3 staining (IHC)		0	0h
Jin, 2018 B	Rats	M/F	7	INH	0.75	1	6		open field test	840	35
Jin, 2018 B									Fear conditioning test	912	38
Jin, 2018 B									MWM	816-936	34-39
Johnson, 2008 A	Mice	NR	5-7	INH	0.75	1	4	Cell death by C3 (IHC)		1	1h
Johnson, 2008 B	Mice	NR	5-7	INH	1.5	1	2	Cell death by C3 (IHC)		1	1h
Johnson, 2008 C	Mice	NR	5-7	INH	2	1	1	Cell death by C3 (IHC)		1	1h
Johnson, 2019 A	Mice	M/F	7	INH	1.5	1	4	Western blot for: C3		NR	NR
Johnson, 2019 A								Cell death by C3, NeuN and DAPI staining (IHC)		NR	NR
Johnson, 2019 A									Barnes maze	3x day1 week 1	3x day1 week 1	*unclear what/when week 1 is
Johnson, 2019 A									Barnes maze	2x day 2 week 1	2x day 2 week 1
Johnson, 2019 A									Barnes maze	2x day 3 week 1	2x day 3 week 1
Johnson, 2019 A									Barnes maze	2x week 2	2x week 2
Johnson, 2019 A									Barnes maze	1x week 3	1x week 3
Johnson, 2019 A									Barnes maze	1x week 4	1x week 4
Johnson, 2019 B	Mice	M/F	7	INH	1.5	1	3	Western blot for: C3		NR	NR
Johnson, 2019 C	Mice	M/F	7	INH	1.5	1	2	Western blot for: C3		NR	NR
Johnson, 2019 C								Cell death by C3, NeuN and DAPI staining (IHC)		NR	NR
Johnson, 2019 C									Barnes maze	3x day1 week 1	3x day1 week 1	*unclear what/when week 1 is
Johnson, 2019 C									Barnes maze	2x day 2 week 1	2x day 2 week 1
Johnson, 2019 C									Barnes maze	2x day 3 week 1	2x day 3 week 1
Johnson, 2019 C									Barnes maze	2x week 2	2x week 2
Johnson, 2019 C									Barnes maze	1x week 3	1x week 3
Johnson, 2019 C									Barnes maze	1x week 4	1x week 4
Johnson, 2019 D	Mice	M/F	7	INH	1.5	1	1	Western blot for: C3		NR	NR
Johnson, 2019 E	Mice	M/F	7, 8 and 9	INH	1.5	3	2		Barnes maze	3x day1 week 1	3x day1 week 1	*unclear what/when week 1 is.
Johnson, 2019 E									Barnes maze	2x day 2 week 1	2x day 2 week 1
Johnson, 2019 E									Barnes maze	2x day 3 week 1	2x day 3 week 1
Johnson, 2019 E									Barnes maze	2x week 2	2x week 2
Johnson, 2019 E									Barnes maze	1x week 3	1x week 3
Johnson, 2019 E									Barnes maze	1x week 4	1x week 4
Kodama, 2011 A	Mice	NR	6	INH	2	1	3	Apoptotic cell death by C3 staining (IHC)		0	0h
Kodama, 2011 B	Mice	NR	6	INH	2	1	6	Apoptotic cell death by C3 staining (IHC)		0	0h
Kodama, 2011 C	Mice	NR	6	INH	2	1	6	Apoptotic cell death by TUNEL		6	6h
Kodama, 2011 D	Mice	NR	6	INH	2	1	3	western blot for PARP		NR	NR
Kodama, 2011 E	Mice	NR	6	INH	2	1	6	western blot for PARP		NR	NR
Kodama, 2011 F	Mice	M	6	INH	2	1	6		Open field test	360	15
Kodama, 2011 F									Elevated plus maze	360	15
Kodama, 2011 F									Y-maze	360	15
Kodama, 2011 F									Fear conditioning test	384	16
Kulak, 2010 A	Mice	M/F	10, 20, 30 and 60	NR	2	4	1.5		Grip strenght test	240-600	10-25
Kulak, 2010 A									Hanging wire test	240-600	10-25
Kulak, 2010 A									rotarod	240-600	10-25
Kulak, 2010 A									Open field test	240-600	10-25
Kulak, 2010 A									Elevated plus maze	240-600	10-25
Kulak, 2010 A									Y-maze	240-600	10-25
Kulak, 2010 A									Forced swim test	240-600	10-25
Kulak, 2010 A									Spatial memory	240-600	10-25
Kulak, 2010 A									Object recognition memory	240-600	10-25
Landin, 2019 A	Rats	M/F	28*	INH	3	1	0.66*		Novel object test	NR	NR	* not clear for which tests they used p28 or p24 mice and which duration (0.66h or 0.25h)
Landin, 2019 B	Rats	M/F	24*	INH	3	1	0.25*		Social investigation	528	22
Landin, 2019 B									electro-foot shock AWDT**	NR	NR	**AWDT=aversive water drinking test, for impulsivity
Lee, 2014 A	Mice	NR	7	INH	0.75	1	6	Cell death by C3 staining (IHC)		0	0h
Lee, 2014 A								Cell death by TUNEL		0	0h
Li, 2015 A	Rats	NR	7	INH	1.5	1	6	Cell death by FITC annexin V		0	0h
Li, 2015 F	Rats	NR	7	INH	1.5	1	6		Open field test	1008	42
Li, 2015 F									MWM	1008	42
Li, 2017 (rutin) A	Rats	NR	NR	INH	0.75	1	6	Cell death by TUNEL		0	0h
Li, 2017 (rutin) A								Western blot for: bad, p-bad, C3, bax		0	0h
Li, 2017 (rutin) B	Rats	NR	NR	INH	0.75	1	6		MWM	NR	NR
Li, 2017 (upregalution) A	Rats	M/F	7	INH	2	1	6	Cell death by TUNEL		0	0h
Li, 2017 (upregalution) A								Western blot for: bax, C3		0	0h
Li, 2017 (upregalution) B	Rats	M/F	7	INH	2	1	6		Open field test	504	21
Li, 2017 (upregalution) B									MWM	624-744	26-31
Li, 2014 A	Rats	NR	7	INH	0.75	1	6	western blot for: C3, bad, p-bad,		0	0h
Li, 2014 B	Rats	NR	7	INH	0.75	1	6	Cell death by C3 (IHC)		2	2h
Li, 2014 C	Rats	NR	7	INH	0.75	1	6	western blot for: C3, bad, p-bad,		0	0h
Li, 2014 D	Rats	NR	7	INH	0.75	1	6	Cell death by C3 (IHC)		2	2h
Li, 2014 E	Rats	NR	7	INH	0.75	1	6	Cell death by TUNEL		2	2h
Liang, 2010 A	Mice	M/F	7	INH	0.75	1	6	Cell death by C3 staining (IHC)		2	2h
Liang, 2010 A								western blot for: C3, PARP,		2	2h
Liang, 2010 B	Mice	M/F	7	INH	0.75	1	6		MWM	576-1008	24-42
Liao, 2014 A	Rats	NR	7	INH	0.75	1	6	Cell death by TUNEL and Hoechst		0	0h
Liao, 2014 A								western blot for: C3, bax		0	0h
Liao, 2014 A	Rats	NR	7	INH	0.75	1	6	western blot for: C3, bax		0	0h
Liu, 2011 A	rats	NR	7	INH	1.1	1	4	Cell death by C3 staining (IHC)		2	2h
Liu, 2013 A	Rats	M/F	7	INH	1	1	6	Cell death by TUNEL		6	6h
Liu, 2017 A	Mice	NR	7, 8 and 9	INH	1.5	3	2	Cell death by TUNEL and Nissl staining		24	1
Liu, 2017 B	Mice	NR	7, 8 and 9	INH	1.5	3	2		MWM	504-624	21-26
Liu, 2017 B								Apoptotic cell death by TUNEL and Nissl staining		624	26
Liu, 2017 C	Mice	NR	7, 8 and 9	INH	1.5	3	2		MWM	1224-1344	51-56
Liu, 2017 C								Cell death by TUNEL and Nissl staining		1344	56
Liu, 2015 A	Rats	NR	7	INH	0.75	1	6	western blot for: p-bad, bad, C3		0	0h
Liu, 2015 A								Cell death by TUNEL		0	0h
Liu, 2015 B	Rats	NR	7	INH	0.75	1	6		MWM	456-552	19-23
Loepke, 2009 A	Mice	NR	7	INH	1.5	1	6	Cell death by activated C3		2	2h
Loepke, 2009 A								Cell death by Fluoro-Jade B staining		2	2h
Loepke, 2009 B	Mice	NR	7	INH	1.5	1	6	Cell death by Fluoro-Jade B staining		18	18h
Loepke, 2009 C	Mice	NR	7	INH	1.5	1	6		Open field test	1512	63
Loepke, 2009 C									MWM	1536	64
Ma, 2007 A	Rats	NR	7	INH	0.75	1	6	Cell death by C3 staining (IHC)		0	0h
Ma, 2007 A								western blot for: C3, AC9, AC8		0	0h
Ma, 2017 A	Rats	NR	7	INH	0.75	1	6		MWM	672	28
Ma, 2017 B	Rats	NR	7	INH	0.75	1	6		MWM	1512	63
Maloney, 2019 A	Mice	M/F	3, 5 and 7	INH	1.5	3	3	Cell death by C3 staining (IHC)		0	0h
Maloney, 2019 B	Mice	M	3, 5 and 7	INH	1.5	3	3		Locomotor activity	576	24
Maloney, 2019 B									Locomotor activity	3120	130
Maloney, 2019 B									Sensorimotor battery	600-624	25-26
Maloney, 2019 B									MWM	648-840	27-35
Maloney, 2019 B									Rotarod	912	38
Maloney, 2019 B									Rotarod	1008	42
Maloney, 2019 B									Rotarod	1104	46
Maloney, 2019 B									Elevated plus maze	1128-1176	47-49
Maloney, 2019 B									Elevated plus maze	3288-3336	137-139
Maloney, 2019 B									Elevated plus maze	NR	NR
Maloney, 2019 B									Social approach	1272	53
Maloney, 2019 B									Social approach	4104	171
Maloney, 2019 B									Fear conditioning test	4488-4536	187-189
Maloney, 2019 C	Mice	F	3, 5 and 7	INH	1.5	3	3		Locomotor activity	576	24
Maloney, 2019 C									Locomotor activity	3120	130
Maloney, 2019 C									Sensorimotor battery	600-624	25-26
Maloney, 2019 C									MWM	648-840	27-35
Maloney, 2019 C									Rotarod	912	38
Maloney, 2019 C									Rotarod	1008	42
Maloney, 2019 C									Rotarod	1104	46
Maloney, 2019 C									Elevated plus maze	1128-1176	47-49
Maloney, 2019 C									Elevated plus maze	3288-3336	137-139
Maloney, 2019 C									Elevated plus maze	NR	NR
Maloney, 2019 C									Social approach	1272	53
Maloney, 2019 C									Social approach	4104	171
Maloney, 2019 C									Fear conditioning test	4488-4536	187-189
Maloney, 2019 D	Mice	M/F	3	INH	1.5	1	3	Cell death by C3 staining (IHC)		0	0h
Maloney, 2019 E	Mice	M/F	5	INH	1.5	1	3	Cell death by C3 staining (IHC)		0	0h
Maloney, 2019 F	Mice	M/F	7	INH	1.5	1	3	Cell death by C3 staining (IHC)		0	0h
Maloney, 2019 G	Mice	M/F	5 and 7	INH	1.5	1	3	Cell death by C3 staining (IHC)		0	0h
McAuliffe, 2007 A	Mice	M/F	9 and 10	INH	1.7-1.8	2	2, 0.1		MWM	1464-1968	61-82
McAuliffe, 2007 A									Apomorphine challenge	2160	90
McAuliffe, 2007 A								Cell death by C3, NeuN and TOTO-3 staining (immunofluorescence)		2162	90.0833
McAuliffe, 2007 B	Mice	M/F	9	INH	1.8	1	2	Cell death by C3, NeuN and TOTO-3 staining (immunofluorescence)		3	3h
Medeiros, 2011 A	Rats	NR	14	INH	5 ind. 3 main.	1	NR		Open field test	6	6h
Medeiros, 2011 B	Rats	NR	14	INH	5 ind. 3 main.	1	NR		Open field test	384	16
Medeiros, 2011 B									Elevated plus maze	384	16
Medeiros, 2011 C	Rats	NR	14	INH	5 ind. 3 main.	1	NR		Open field test	1104	46
Medeiros, 2011 C									Elevated plus maze	1104	46
Miao, 2016 A	rats	NR	7	INH	0.75	1	6	western blot for: C3		0	0h
Miao, 2016 B	rats	NR	7	INH	0.75	1	6	Cell death by TUNEL		2	2h
Murphy, 2013 A	Rats	M/F	7	INH	3 ind. 1.8 main.	1	2		radial arm maze	2016-2232	84-93
Murphy, 2013 B	Rats	M/F	7 and 10	INH	3 ind. 1.8 main.	2	2		radial arm maze	2016-2232	84-93
Murphy, 2013 C	Rats	M/F	7, 10 and 13	INH	3 ind. 1.8 main.	3	2		radial arm maze	2016-2232	84-93
Noguchi, 2016 A	Rhesus macaque monkeys	NR	6	INH	1,5-3*	1	5	Cell death by C3 staining (IHC)		3	3h	*average was 1.8. Ranged between 1.5 and 3 depending on heart rate and blood pressure.
O'Farrell, 2018 A	Rats	M	15	INH	2.1	1	4		open field test**	48	2	**not assessed in open field but in activity box
O'Farrell, 2018 A									Locomotor activity	48	2
O'Farrell, 2018 A									Home cage activity	48	2
O'Farrell, 2018 B	Rats	M	15	INH	2.1	1	4		open field test**	92	3.83333	**not assessed in open field but in activity box
O'Farrell, 2018 B									Locomotor activity	92	3.83333
O'Farrell, 2018 B									Home cage activity	92	3.83333
Pan, 2017 A	Rats	NR	7	INH	1.5	1	4	Cell death by C3 and NeuN staining (IHC)		2	2h
Pan, 2017 A								Cell death by TUNEL		2	2h
Pang, 2020 A	Rats	M/F	7	INH	0.75	1	6	Apoptotic cell death by C3 staining (IHC)		NR	NR
Pang, 2020 A								Apoptotic cell death by TUNEL		NR	NR
Pang, 2020 A								Apoptotic cell death by C3 staining (BCA kit)		NR	NR
Pang, 2020 B	Rats	M/F	7	INH	0.75	1	6		MWM	1272-1416	53-59
Peng, 2014 A	Rats	M/F	7	INH	1.5	1	6	western blot for: C3, AC12		2	2h
Peng, 2014 B	Rats	M/F	7 and 8	INH	1.5	2	0.5 and 6	western blot for: C3, AC12		2	2h
Peng, 2014 C	Rats	M/F	7	INH	1.5	1	6	Cell death by C3 staining (IHC)		2	2h
Peng, 2014 D	Rats	M/F	7 and 8	INH	1.5	2	0.5 and 6	Cell death by C3 staining (IHC)		2	2h
Ramage, 2013 A	Rats	M	7	NR	*	1	4		Fear conditioning test	1632-1752	68-73	* differs over time
Ramage, 2013 A									MWM	1824-2256
Rosenholm, 2017 A	Mice	M	7, 8 and 9	INH	4 ind. 2 main.	3	0.033 ind. 0.5 main.		Home cage activity	1296-1968*	54-82*	* All behavioral tests took place between week 9 and week 13
Rosenholm, 2017 A									Nesting behaviour	1296-1968*	54-82*
Rosenholm, 2017 A									Saccharin preference	1296-1968*	54-82*
Rosenholm, 2017 A									Stress-induced hypertermia	1296-1968*	54-82*
Rosenholm, 2017 A									Light-dark box	1296-1968*	54-82*
Rosenholm, 2017 A									open field test	1296-1968*	54-82*
Rosenholm, 2017 A									MWM	1296-1968*	54-82*
Rosenholm, 2017 A									Forced swim test	1296-1968*	54-82*
Rosenholm, 2017 B	Mice	M	15, 16 and 17	INH	4 ind. 2 main.	3	0.033 ind. 0.5 main.		Home cage activity	1104-1776*	46-74*
Rosenholm, 2017 B									Nesting behaviour	1104-1776*	46-74*
Rosenholm, 2017 B									Saccharin preference	1104-1776*	46-74*
Rosenholm, 2017 B									Stress-induced hypertermia	1104-1776*	46-74*
Rosenholm, 2017 B									Light-dark box	1104-1776*	46-74*
Rosenholm, 2017 B									open field test	1104-1776*	46-74*
Rosenholm, 2017 B									MWM	1104-1776*	46-74*
Rosenholm, 2017 B									Forced swim test	1104-1776*	46-74*
Rothstein, 2008 A	Rats	M	0	INH	2 ind. 1 main.	1	0.05 ind. 0.1166 main.		Suckling monitoring	0-120	0-5
Rothstein, 2008 A									Neonatal behaviour	24	1
Rothstein, 2008 A									Surface righting	24-360	1-15
Rothstein, 2008 A									Negative geotaxis	24-360	1-15
Rothstein, 2008 A									Cliff aversion	120-360	5-15
Rothstein, 2008 A									Forelimb grasp	120-360	5-15
Rothstein, 2008 A									Balance beam testing	600-720	25-30
Rothstein, 2008 A									MWM	1080-1104	45-46
Rothstein, 2008 A									radial arm maze	1392-1728	58-72
Rothstein, 2008 A									Open field test	1128	47
Rothstein, 2008 A									Elevated plus maze	1152	48
Rothstein, 2008 B	Rats	F	0	INH	2 ind. 1 main.	1	0.05 ind. 0.1166 main.		Suckling monitoring	0-120	0-5
Rothstein, 2008 B									Neonatal behaviour	24	1
Rothstein, 2008 B									Surface righting	24-360	1-15
Rothstein, 2008 B									Negative geotaxis	24-360	1-15
Rothstein, 2008 B									Cliff aversion	120-360	5-15
Rothstein, 2008 B									Forelimb grasp	120-360	5-15
Rothstein, 2008 B									Balance beam testing	600-720	25-30
Rothstein, 2008 B									MWM	1080-1104	45-46
Rothstein, 2008 B									radial arm maze	1392-1728	58-72
Rothstein, 2008 B									Open field test	1128	47
Rothstein, 2008 B									Elevated plus maze	1152	48
Sanders, 2009 B	Rats	NR	7	INH	0.75	1	6	Cell death by C3 staining (IHC)		NR	NR
Sanders, 2009 A	Rats	NR	7	INH	0.75	1	6		Fear conditioning test	792	33
Sasaki, 2019 A	Rats	F	4	INH	NR	1	4		Barnes maze	744-912	31-38
Sasaki, 2019 A									Novel object test	1224-1776	51-74
Sasaki, 2019 A									object-place recognition	1224-1776	51-74
Sasaki, 2019 A									object-context reognition	1224-1776	51-74
Sasaki, 2019 A									social recognition	1224-1776	51-74
Sasaki, 2019 B	Rats	F	7	INH	NR	1	4		Barnes maze	672-840	28-35
Sasaki, 2019 B									Novel object test	1152-1608	48-67
Sasaki, 2019 B									object-place recognition	1152-1608	48-67
Sasaki, 2019 B									object-context reognition	1152-1608	48-67
Sasaki, 2019 B									social recognition	1152-1608	48-67
Sasaki, 2019 C	Rats	F	4	INH	NR	1	4	Cell death by Fluoro-Jade C staining		12-18	12h-18h
Sasaki, 2019 D	Rats	F	7	INH	NR	1	4	Cell death by Fluoro-Jade C staining		12-18	12h-18h
Schaefer, 2020 A	Mice	M/F	7	INH	2.4 ind. 1.5 main.	1	0.033 ind. 0.967 main.		Novel object test	840	35
Schaefer, 2020 B	Mice	M/F	7	INH	2.4 ind. 1.5 main.	1	0.033 ind. 0.967 main.		Fear conditioning test	1176	49
Schaefer, 2019 A	Mice	M/F	7	INH	2.4 ind. 1.5 main.	1	0.033 ind. 0.967 main.	western blot for: C3		0	0h
Schaefer, 2019 B	Mice	M/F	7	INH	2.4 ind. 1.5 main.	1	0.033 ind. 0.967 main.	western blot for: C3		2	2h
Schaefer, 2019 C	Mice	M/F	7	INH	2.4 ind. 1.5 main.	1	0.033 ind. 0.967 main.	western blot for: C3		20	20h
Schaefer, 2019 D	Mice	M/F	7	INH	2.4 ind. 1.5 main.	1	0.033 ind. 0.967 main.		Novel object test	336	14
Sen, 2016 B	Mice	NR	7	INH	1.4	1	2		Rotarod	NR	NR
Sen, 2016 B									MWM	720	30
Seubert, 2013 A	Rats	NR	4-6	INH	3.4 ind. 1.2 main. (+zie notes)	1	6 (+zie notes)	western blot for: C3		18	18h	a 12–15-min surgical procedure under isoflurane anesthesia (1.6–2.0%) in which four electrodes were implanted
Seubert, 2013 B	Rats	NR	4-5	INH	3.4 ind. 1.2 main. (+zie notes)	1	6 (+zie notes)		immobility/spontaneous behavior testing	384-504	16-21
Seubert, 2013 C	Rats	NR	4-5	INH	3.4 ind. 1.2 main. (+zie notes)	1	6 (+zie notes)		PPI of startle tests	432-456	18-19
Shuai, 2014 A	Rats	NR	7	INH	1.1	1	6	western blot for: C3		6	6h
Shuai, 2014 A								Cell death by TUNEL		6	6h
Shuai, 2014 A								Cell death by Fluoro-Jade C staining		6	6h
Shuai, 2014 B	Rats	NR	7	INH	1.1	1	6		MWM	576-696	24-29
Stratmann, 2009 A	Rats	M	7	INH	3.5	1	4		Fear conditioning test	360	15
Stratmann, 2009 A									Fear conditioning test	624	26
Stratmann, 2009 A									Fear conditioning test	3600	150
Stratmann, 2009 A									MWM	336	14
Stratmann, 2009 A									MWM	1008	42
Stratmann, 2009 A									MWM	5760	240
Stratmann, 2009 B	Rats	M	60	INH	2.4	1	4		Fear conditioning test	2880	120
Stratmann, 2009 B									MWM	2880	120
Tan, 2017 A	Rats	M	7, 8, 9 and 10	INH	4 ind. 1.8 main.	4	NR ind. 0.75 main.		MWM	504-600	21-25
Tang, 2020 A	Rats	M/F	5	INH	1.8	1	6		MWM	624-720	26-30
Tao, 2016 A	Mice	M/F	6, 7 and 8	INH	2	3	2		MWM	552-696	23-29
Tao, 2016 A									Fear conditioning test	816	34
Wang, 2017 (betulinic) A	Mice	NR	7, 8 and 9	NR	2	3	2		MWM	NR	NR
Wang, 2017 (betulinic) A								Cell death by TUNEL		NR	NR
Wang, 2017 (betulinic) A								Western blot for: CD-95, C3		NR	NR
Wang, 2017 (carbon) B	Mice	M/F	7	INH	2	1	1		water T-maze	1008-1176	42-49
Wang, 2017 (carbon) B									social recognition test	1176-1344	49-56
Wang, 2017 (carbon) B									Novel object test	1176-1344	49-56
Wang, 2017 (carbon) D	Mice	M/F	7	INH	2	1	1		water T-maze	1008-1176	42-49
Wang, 2017 (carbon) D									social recognition test	1176-1344	49-56
Wang, 2017 (carbon) D									Novel object test	1176-1344	49-56
Wang, 2017 (carbon) F	Mice	M/F	7	INH	2	1	1		water T-maze	1008-1176	42-49
Wang, 2017 (carbon) F									social recognition test	1176-1344	49-56
Wang, 2017 (carbon) F									Novel object test	1176-1344	49-56
Wang, 2016 A	Rats	M	7	INH	1.8	1	4		MWM	576-672	24-28
Wang, 2016 A								western blot for: Bax, C3		NR	NR
Wang, 2014 A	Rats	NR	7	INH	1.5	1	4	western blot for: C3, Bax		0	0h
Wang, 2014 A								Cell death by TUNEL and Hoechst		0	0h
Wang, 2014 B	Rats	NR	7	INH	1.5	1	4		open field test	504	21
Wang, 2014 B									MWM	504-696	21-29
Wang, 2019 A	Rats	M	7	INH	2	1	4	western blot for: C3		2	2h
Wang, 2019 B	Rats	M	7	INH	2	1	4	western blot for: C3		12	12h
Wang, 2019 C	Rats	M	7	INH	2	1	4	western blot for: C3		24	1
Wang, 2019 D	Rats	M	7	INH	2	1	4	western blot for: C3		72	3
Wang, 2019 E	Rats	M	7	INH	2	1	4	western blot for: C3		168	7
Wang, 2019 F	Rats	M	7	INH	2	1	4	western blot for: C3		672	28
Wirak, 2020 A	C. elegans	NR	0	INH	8	1	3		anterior touch responsiveness	48	2
Wirak, 2020 A									spontaneous reversal rate	48	2
Wirak, 2020 B	C. elegans	NR	0	INH	8	1	3		anterior touch responsiveness	240	10
Wirak, 2020 B									spontaneous reversal rate	240	10
Xu, 2015 A	Mice	M/F	7	INH	1.5	1	6	Cell death by C3 staining (IHC)		0	0h
Xu, 2015 A								Cell death by TUNEL		6	6h
Xu, 2015 B	Mice	M/F	7	INH	1.5	1	6		open field test	672	28
Xu, 2015 B									elevated plus maze	672	28
Xu, 2015 B									Y-maze	672	28
Xu, 2015 B									Fear conditioning test	672	28
Xu, 2015 B									MWM	576-648	24-27
Yahalom, 2011 A	Rats	M/F	7	INH	1	1	1	Cell death by C3 staining (IHC)		0	0h
Yahalom, 2011 A									rotarod	552	23
Yahalom, 2011 B	Rats	M/F	7	INH	1	1	6	Cell death by C3 staining (IHC)		0	0h
Yahalom, 2011 B									rotarod	552	23
Yahalom, 2011 C	Rats	M/F	7	INH	1	1	6	Cell death by C3 staining (IHC)		0	0h
Yahalom, 2011 C									rotarod	552	23
Yahalom, 2011 D	Rats	M/F	14	INH	1	1	1* (+zie notes)	Cell death by C3 staining (IHC)		0	0h	*2-4% isoflurane for less than 2 min in order to inject the saline intrathecally.
Yahalom, 2011 D									rotarod	384	16
Yahalom, 2011 E	Rats	M/F	14	INH	1	1	6* (+zie notes)	Cell death by C3 staining (IHC)		0	0h
Yahalom, 2011 E									rotarod	384	16
Yahalom, 2011 F	Rats	M/F	14	INH	1	1	6* (+zie notes)	Cell death by C3 staining (IHC)		0	0h
Yahalom, 2011 F									rotarod	384	16
Yahalom, 2011 G	Rats	M/F	21	INH	1	1	1* (+zie notes)	Cell death by C3 staining (IHC)		0	0h
Yahalom, 2011 G									rotarod	216	9
Yahalom, 2011 H	Rats	M/F	21	INH	1	1	6* (+zie notes)	Cell death by C3 staining (IHC)		0	0h
Yahalom, 2011 H									rotarod	216	9
Yahalom, 2011 I	Rats	M/F	21	INH	1	1	6* (+zie notes)	Cell death by C3 staining (IHC)		0	0h
Yahalom, 2011 I									rotarod	216	9
Yang, 2014 A	Mice	M/F	7	INH	1.5	1	6	western blot for: C3		2	2h
Yang, 2014 A								Cell death by C3 staining (IHC)		2	2h
Yang, 2014 B									MWM	648-768	27-32
Yang, 2016 A	Rats	M/F	7	INH	3 ind. 1.5 main.	1	6		radial arm maze	336	14
Yang, 2016 B	Rats	M/F	7, 8 and 9	INH	3 ind. 1.5 main.	3	2		radial arm maze	336	14
Yang, 2016 C	Rats	M/F	7, 10, 13	INH	3 ind. 1.5 main.	3	2		radial arm maze	336	14
Yang, 2020 A	Mice	M/F	10	INH	1	1	0.166		behavioural acitvity	NR	NR
Yang, 2019 A	Rats	M/F	7	INH	1.5	1	6	Cell death by TUNEL		24	1
Yang, 2019 B	Rats	M/F	7	INH	1.5	1	6	Western blot for: bax, C3		24	1
Yang, 2019 C	Rats	M/F	7	INH	1.5	1	6		MWM	168-312	7-13
Yi, 2015 A	Mice	NR	7, 8 and 9	INH	1.5	3	2	western blot for: C3, CD-95		0	0h
Yi, 2015 A								apoptotic cells death by TUNEL		0	0h
Yi, 2015 B	Mice	NR	7, 8 and 9	INH	1.5	3	2		MWM	384-504	16-21
Yong, 2018 A	Rats	M/F	7, 8 and 9	INH	1.3	3	3	Cell death by Flow cytometry		0	0h
Yong, 2018 A								Cell death by TUNEL		0	0h
Yong, 2018 A								Apoptotic cell death by electron microscopy		0	0h
Yu, 2013 A	Rats	M	7	INH	2.3	1	6		MWM	336-504	14-21
Yu, 2013 B	Rats	M	7	INH	2.3	1	6		MWM	336-504	14-21
Yu, 2011 A	rats	M	7	INH	2.3	1	6	Cell death by C3 staining (IHC)		NR	NR
Yu, 2011 B	rats	M	7	INH	2.3	1	6	western blot for: C3		NR	NR
Yu, 2011 C	rats	M	7	INH	2.3	1	6	Cell death by TUNEL		NR	NR
Yuede, 2013 B	Mice	NR	4	INH	2	1	2	Cell death by C3 staining (IHC)		NR	NR
Zeng, 2013 A	rats	NR	7	INH	0.75	1	6	western blot for: C3		0	0h
Zeng, 2013 B	rats	NR	7	INH	0.75	1	6	Cell death by Hoechst and TUNEL		2	2h
Zhang, 2019 A	Rats	M/F	7	INH	3.4-3.6, 2.1-2.3, 1.7-1.8**	1	4		MWM	504-696	21-29	**first hour 3.4-3.6, followed by an hour 2.1-2.3 and last two hours 1.7-1.8
Zhang, 2019 A									passive avoidance	504	21
Zhang, 2019 B	Rats	M/F	7	INH	3.4-3.6, 2.1-2.3, 1.7-1.8**	1	4	Cell death by TUNEL		168	7
Zhang, 2016 A	Rats	NR	7	INH	0.75	1	6	Cell death by TUNEL		0	0h
Zhang, 2016 A								Cell death by C3 staining (IHC)		0	0h
Zhang, 2016 A								western blot for: bad, bax, C3, cIAP, xIAP, beta-actin		0	0h
Zhang, 2016 B	Rats	NR	7	INH	0.75	1	6		open field test	600	25
Zhang, 2016 B									elevated plus maze	NR	NR
Zhang, 2016 B									Y-maze	600	25
Zhang, 2016 B									MWM	576-696	24-29
Zhao, 2014 A	Rats	M/F	7	INH	1.5	1	0.5		Suspension test	504	21
Zhao, 2014 A									MWM	696-840	29-35
Zhao, 2007 A	Rats	M/F	6	INH	1.5	1	0.5		Y-maze	696	29
Zhao, 2007 A									social recognition	696	29
Zhao, 2007 A									rotarod	719	29.9583
Zhao, 2020 A	Mice	M/F	7	INH	1.5	1	4	C3, AC9, PARP, PARP, AC12, by either western blot, ELISA of immunofluoresence or both		0	0h
Zhao, 2020 B	Mice	M/F	7	INH	1.5	1	4	C3, AC9, PARP, PARP, AC12, by either western blot, ELISA of immunofluoresence or both		4	4h
Zhao, 2020 C	Mice	M/F	7	INH	1.5	1	4	C3, AC9, PARP, PARP, AC12, by either western blot, ELISA of immunofluoresence or both		24	1
Zhao, 2020 D	Mice	M/F	7	INH	1.5	1	4	C3, AC9, PARP, PARP, AC12, by either western blot, ELISA of immunofluoresence or both		168	7
Zhao, 2020 E	Mice	M/F	7	INH	1.5	1	4	C3, AC9, PARP, PARP, AC12, by either western blot, ELISA of immunofluoresence or both		336	14
Zhao, 2020 F	Mice	M/F	7	INH	1.5	1	4	C3, AC9, PARP, PARP, AC12, by either western blot, ELISA of immunofluoresence or both		672	28
Zhong, 2015 A	Mice	M	7, 8 and 9	INH	0.75	3	4		open field test	months	months
Zhong, 2015 A									Fear conditioning test	months	months
Zhong, 2015 D	Mice	M	7, 8 and 9	INH	0.75	3	4		Fear conditioning test	months	months
Zhu, 2010 A	Mice	M	14, 15, 16, 17	INH	4 ind. 1.7 main.	4	0.5833		object recognition	624-672	26-28
Zhu, 2010 A									intellicage test**	336-672	14-28	**assessing spontaneous behaviour, place learning with social interaction
Zhu, 2010 A								Cell death by C3, AIF, FBDP, LC3 staining (IHC)		672	28
Zhu, 2010 A								Cell death by TUNEL		672	28
Zhu, 2010 B	Mice	M	14, 15, 16, 17	INH	4 ind. 1.7 main.	4	0.5833		object recognition	1704-1752	71-73
Zhu, 2010 B								Cell death by C3, AIF, FBDP, LC3 staining (IHC)		1752	73
Zhu, 2010 B								Cell death by TUNEL		1752	73
Zhu, 2010 C	Mice	M	14, 15, 16, 17	INH	4 ind. 1.7 main.	4	0.5833		object recognition	624-672	26-28
Zhu, 2010 C									intellicage test**	336-672	71-73
Zhu, 2010 C								Cell death by C3, AIF, FBDP, LC3 staining (IHC)		672	28
Zhu, 2010 C								Cell death by TUNEL		672	28
Zhu, 2010 D	Mice	M	14, 15, 16, 17	INH	4 ind. 1.7 main.	4	0.5833		object recognition	1704-1752	71-73
Zhu, 2010 D								Cell death by C3, AIF, FBDP, LC3 staining (IHC)		1752	73
Zhu, 2010 D								Cell death by TUNEL		1752	73
Aldemir Sensoy, 2020	Rats	NR	P11	Inhalation	0.015	1	6		Morris Water Maze	528	22
Demirgan, 2021 a	Rats	M + F	P7	Inhalation	0.015	3	3	Caspase-3		24/528	1/22	Anesthesia is given on P7+9+11
Demirgan, 2021 b	Rats	M + F	P7	Inhalation	0.015	3	3		Morris Water Maze	1176/1896	49/79
Fang, 2022 a	Rats	M + F	P7	Inhalation	0.018	1	6	Caspase-3		12
Fang, 2022 b	Rats	M + F	P7	Inhalation	0.018	1	6		Morris Water Maze	576	24
Jung, 2022	Mice	NR	P7	Inhalation	0.015	1	4	Caspase-3		2
Li. H., 2021	Rats	M	P5	Inhalation	0.02	1	2		Morris Water Maze	0	0
Manzella, 2021	Rats	M + F	P7	Inhalation	0.015	1	6	Caspase-3		2
Mineshima, 2022 a	Rats	M	P7	Inhalation	0.01	1	6		Morris Water Maze	624/1128	26/47
Mineshima, 2022 b	Rats	F	P7	Inhalation	0.01	1	6		Morris Water Maze	624/1128	26/47
Peng, 2021 a	Mice	M	P7	Inhalation	0.014	3	2		Open-Field Test	1512	63
Peng, 2021 b	Mice	M	P7	Inhalation	0.014	3	2		Elevated Plus Maze	1536	64
Peng, 2021 a	Mice	M	P7	Inhalation	0.014	3	2		Open-Field Test	1368	57
Peng, 2021 b	Mice	M	P7	Inhalation	0.014	3	2		Elevated Plus Maze	1416	59
Qian, 2022	Rats	NR	P7	Inhalation	0.015	1	6		Morris Water Maze	168	7
Que, 2021 a	Rats	M	P7	Inhalation	0.02	3	2	TUNEL		24	1	Anesthesia is given on P7+9+11
Que, 2021 b	Rats	M	P7	Inhalation	0.02	3	2		Morris Water Maze	1104	46
Que, 2021 c	Rats	M	P7	Inhalation	0.02	3	2		Cued Fear Conditioning	1104	46
Roque, 2021 a	Mice	M	P15	Inhalation	0.015	3	2	Caspase-3		1
Roque, 2021 b	Mice	M	P15	Inhalation	0.015	3	2		Contextual Fear Conditioning	1152	48
Roque, 2021 c	Mice	F	P15	Inhalation	0.015	3	2		Contextual Fear Conditioning	1152	48
Wang, D., 2021	Rats	M+F	P7	Inhalation	0.015	1	6		Morris Water Maze	840	35
Wang, X., 2022 a	Mice	NR	P7	Inhalation	0.02	1	5		Morris Water Maze	672	28
Wang, X., 2022 b	Mice	NR	P7	Inhalation	0.02	1	5		Open-Field Test	672	28
Wu, 2022	Mice	M+F	P7	Inhalation	0.015	3	2		Open-Field Test	504	21
Yilmaz, 2022 a	Rats	M	P7	Inhalation	0.015	1	3	Caspase-3		24	1
Yilmaz, 2022 b	Rats	M	P7	Inhalation	0.015	3	3	Caspase-3		24	1	Anesthesia is given on P7+9+11
Zhang, Y., 2021	Rats	M+F	P7	Inhalation	0.015	1	6		Morris Water Maze	168	7
Zuo. 2022 a	Rats	NR	P7	Inhalation	0.011	1	4		Morris Water Maze	336/1008	14/42
Zuo. 2022 b	Rats	NR	P7	Inhalation	0.011	1	4		Open-Field Test	336	14

## Sheet: Blad3
Barnes maze
Barnes maze
novel object test
object-place recognition
allocentric object place recogntion
social recognition
Barnes maze
novel object test
object-place recognition
allocentric object place recogntion
social recognition
Barnes maze
novel object test
object-place recognition
allocentric object place recogntion
social recognition
novel object test
object-place recognition
allocentric object place recogntion
social recognition
IBAS*
IBAS*
Free play test*
Human intruder test
Human intruder test
Novel object test
Novel object test
Home cage behavioral assessment
IBAS*
IBAS*
Free play test*
Human intruder test
Human intruder test
Novel object test
Novel object test
Home cage behavioral assessment
MWM
open field test
radial arm maze
MWM
open field test
radial arm maze
MWM
open field test
radial arm maze
MWM
open field test
radial arm maze
MWM
open field test
radial arm maze
MWM
open field test
radial arm maze
MWM
MWM
MWM
MWM
MWM
Acute observation recordings
Acute observation recordings
Elevated plus maze
Locomotor activity
Acute observation recordings
Acute observation recordings
Elevated plus maze
Locomotor activity
Acute observation recordings
Acute observation recordings
Elevated plus maze
Locomotor activity
Acute observation recordings
Acute observation recordings
Elevated plus maze
Locomotor activity
Acute observation recordings
Acute observation recordings
Elevated plus maze
Locomotor activity
Acute observation recordings
Acute observation recordings
Elevated plus maze
Locomotor activity
MWM
MWM
MWM
Open field test
Fear conditioning test
MWM
open field test
Fear conditioning test
MWM
Barnes maze
Barnes maze
Barnes maze
Barnes maze
Barnes maze
Barnes maze
Barnes maze
Barnes maze
Barnes maze
Barnes maze
Barnes maze
Barnes maze
Barnes maze
Barnes maze
Barnes maze
Barnes maze
Barnes maze
Barnes maze
Open field test
Elevated plus maze
Y-maze
Fear conditioning test
Grip strenght test
Hanging wire test
rotarod
Open field test
Elevated plus maze
Y-maze
Forced swim test
Spatial memory
Object recognition memory
Novel object test
Social investigation
electro-foot shock AWDT**
Open field test
MWM
MWM
Open field test
MWM
MWM
MWM
MWM
MWM
Open field test
MWM
MWM
MWM
Locomotor activity
Locomotor activity
Sensorimotor battery
MWM
Rotarod
Rotarod
Rotarod
Elevated plus maze
Elevated plus maze
Elevated plus maze
Social approach
Social approach
Fear conditioning test
Locomotor activity
Locomotor activity
Sensorimotor battery
MWM
Rotarod
Rotarod
Rotarod
Elevated plus maze
Elevated plus maze
Elevated plus maze
Social approach
Social approach
Fear conditioning test
MWM
Apomorphine challenge
Open field test
Open field test
Elevated plus maze
Open field test
Elevated plus maze
radial arm maze
radial arm maze
radial arm maze
open field test**
Locomotor activity
Home cage activity
open field test**
Locomotor activity
Home cage activity
MWM
Fear conditioning test
MWM
Home cage activity
Nesting behaviour
Saccharin preference
Stress-induced hypertermia
Light-dark box
open field test
MWM
Forced swim test
Home cage activity
Nesting behaviour
Saccharin preference
Stress-induced hypertermia
Light-dark box
open field test
MWM
Forced swim test
Suckling monitoring
Neonatal behaviour
Surface righting
Negative geotaxis
Cliff aversion
Forelimb grasp
Balance beam testing
MWM
radial arm maze
Open field test
Elevated plus maze
Suckling monitoring
Neonatal behaviour
Surface righting
Negative geotaxis
Cliff aversion
Forelimb grasp
Balance beam testing
MWM
radial arm maze
Open field test
Elevated plus maze
Fear conditioning test
Barnes maze
Novel object test
object-place recognition
object-context reognition
social recognition
Barnes maze
Novel object test
object-place recognition
object-context reognition
social recognition
Novel object test
Fear conditioning test
Novel object test
Rotarod
MWM
immobility/spontaneous behavior testing
PPI of startle tests
MWM
Fear conditioning test
Fear conditioning test
Fear conditioning test
MWM
MWM
MWM
Fear conditioning test
MWM
MWM
MWM
MWM
Fear conditioning test
MWM
water T-maze
social recognition test
Novel object test
water T-maze
social recognition test
Novel object test
water T-maze
social recognition test
Novel object test
MWM
open field test
MWM
anterior touch responsiveness
spontaneous reversal rate
anterior touch responsiveness
spontaneous reversal rate
open field test
elevated plus maze
Y-maze
Fear conditioning test
MWM
rotarod
rotarod
rotarod
rotarod
rotarod
rotarod
rotarod
rotarod
rotarod
MWM
radial arm maze
radial arm maze
radial arm maze
behavioural acitvity
MWM
MWM
MWM
MWM
MWM
passive avoidance
open field test
elevated plus maze
Y-maze
MWM
Suspension test
MWM
Y-maze
social recognition
rotarod
open field test
Fear conditioning test
Fear conditioning test
object recognition
intellicage test**
object recognition
object recognition
intellicage test**
object recognition
Morris Water Maze
Morris Water Maze
Morris Water Maze
Morris Water Maze
Morris Water Maze
Morris Water Maze
Open-Field Test
Elevated Plus Maze
Open-Field Test
Elevated Plus Maze
Morris Water Maze
Morris Water Maze
Cued Fear Conditioning
Contextual Fear Conditioning
Contextual Fear Conditioning
Morris Water Maze
Morris Water Maze
Open-Field Test
Open-Field Test
Morris Water Maze
Morris Water Maze
Open-Field Test
