# Supplementary material for: Exposure to halogenated ethers causes neurodegeneration and behavioural changes in young healthy experimental animals: a systematic review and meta analyses
Source: Sci Rep. 2023 May 18;13:8063. doi: 10.1038/s41598-023-35052-4 (PMC10195874; doi:10.1038/s41598-023-35052-4)
Supplement: Supplementary file 6 — Supplementary Information 6. [file 41598_2023_35052_MOESM6_ESM.xlsx]

## Sheet: Blad1
Supplemental file 6: Characteristic table desflurane
PUBLICATION	SPECIES	SEX	AGE AT INTERVENTION (P)	ADM ROUTE	DOSE	DOSE FR	DURATION (h)	OUTCOME ND	OUTCOME BEH	TIMING OUTCOME (h after exxposure)
Briner (2010)a	Rats	NR	16	Inhalation	0.07	1	0.5	Fluro-Jade B staining (Cell death)	NR	5.5h
								TUNEL (Cell death )		5.5h
Briner (2010)b	Rats	NR	16	Inhalation	0.07	1	1	Fluro-Jade B staining (Cell death)	NR	5h
								TUNEL (Cell death )		5h
Briner (2010)c	Rats	NR	16	Inhalation	0.07	1	2	Fluro-Jade B staining (Cell death)	NR	4h
								TUNEL (Cell death )		4h
Istaphanous (2011)a	Mice	M/F	7-8*	Inhalation	0.074	1	6	Caspase-3 (staining)	NR	0h
								Caspase-3 (colorimetric assay)		0h
Kodama (2011)a	Mice	M	6	Inhalation	0.04	1	3	Caspase-3 (immunohistochemistry)	NR	0h
Kodama (2011)b	Mice	M	6	Inhalation	0.08	1	3	Caspase-3 (immunohistochemistry)	NR	0h
Kodama (2011)c	Mice	M	6	Inhalation	0.04	1	6	Caspase-3 (immunohistochemistry)	NR	0h
Kodama (2011)d	Mice	M	6	Inhalation	0.08	1	6	Caspase-3 (immunohistochemistry)	NR	0h
Kodama (2011)e	Mice	M	6	Inhalation	0.04	1	6	TUNEL (Cell death )	NR	6h
Kodama (2011)f	Mice	M	6	Inhalation	0.08	1	6	TUNEL (Cell death )	NR	6h
Kodama (2011)g	Mice	M	6	Inhalation	0.04	1	3	PARP (western blot)	NR	0h
Kodama (2011)h	Mice	M	6	Inhalation	0.08	1	3	PARP (western blot)	NR	0h
Kodama (2011)i	Mice	M	6	Inhalation	0.04	1	6	PARP (western blot)	NR	0h
Kodama (2011)j	Mice	M	6	Inhalation	0.08	1	6	PARP (western blot)	NR	0h
Kodama (2011)k	Mice	M	6	Inhalation	0.08	1	6	NR	Open-field test	864h
									Elevated plus-maze test	864h
									Y-maze test	864h
									Fear condtitioning test	1032h
Kilicaslan (2013)a	Mice	M	55-65*	Inhalation	0.078	1	4	NR	MWM	24h
Kilicaslan (2013)b	Mice	M	55-65*	Inhalation	0.078	5	2	NR	MWM	24h
Shen (2013)a	Mice	M/F	6, 7 and 8	Inhalation	0.09	3	2	NR	MWM	528h
Xu (2015)a	Mice	M/F	7	Inhalation	0.074	1	6	Caspase-3 (immunohistochemistry)	NR	0h
Xu (2015)b	Mice	M/F	7	Inhalation	0.074	1	6	TUNEL (Cell death)	NR	6h
Xu (2015)c	Mice	M/F	7	Inhalation	0.074	1	6	NR	Open-field test	672h
									Elevated plus-maze test	672h
									Y-maze test	672h
									Fear condtitioning test	672h
Xu (2015)d	Mice	M/F	7	Inhalation	0.074	1	6	NR	MWM	576h
Drobish (2016)a	Rats	M/F	2	Inhalation	12% ind, 7% main	1	0,083 ind, 1,917 main	Caspase-3 (immunohistochemistry)	NR	0h
Drobish (2016)b	Rats	M/F	2	Inhalation	12% ind, 7% main	1	0,083 ind, 1,917 main	NR	MWM	960h
									MWM	3984h
Tao (2016)a	Mice	M/F	6, 7 and 8	Inhalation	0.08	3	2	NR	MWM	552h
									Fear condtitioning test	816h
Xu (2017)a	Mice	M/F	6	Inhalation	0.1	1	2	NR	Open-field test	528h
									Y-maze test	528h
									Fear condtitioning test	528h
Xu (2017)b	Mice	M/F	6	Inhalation	0.15	1	2	NR	Open-field test	528h
									Y-maze test	528h
									Fear condtitioning test	528h
Yang (2020)a	Mice	M/F	10	Inhalation	0.06	1	0.167	NR	Hyperactivities (measured before, during and after anesthesia)	0.167h
