# Supplementary material for: Exposure to halogenated ethers causes neurodegeneration and behavioural changes in young healthy experimental animals: a systematic review and meta analyses
Source: Sci Rep. 2023 May 18;13:8063. doi: 10.1038/s41598-023-35052-4 (PMC10195874; doi:10.1038/s41598-023-35052-4)
Supplement: Supplementary file 7 — Supplementary Information 7. [file 41598_2023_35052_MOESM7_ESM.xlsx]

## Sheet: Blad1
Supplemental file 7: Characteristic table enflurane
Publication	Species	Sex	Age	Administration route	Dose	Dose frequency	Duration	Outcome ND	Outcome BH	Timing outcome
Dydyk (1981)a	Rabbits	NR	1	INH	1.5-2%	1	1h	uranyl acetate+lead citrate stain		0 h
Dydyk (1981)a								jodium osmium stain (ZIO impregnation)		0 h
Dydyk (1981)b	Rabbits	NR	4	INH	1.5-2%	1	1h	uranyl acetate+lead citrate stain		0 h
Dydyk (1981)b								jodium osmium stain (ZIO impregnation)		0 h
Dydyk (1981)c	Rabbits	NR	16	INH	1.5-2%	1	1h	uranyl acetate+lead citrate stain		0 h
Dydyk (1981)c								jodium osmium stain (ZIO impregnation)		0 h
Dydyk (1981)d	Rabbits	NR	32	INH	1.5-2%	1	1h	uranyl acetate+lead citrate stain		0 h
Dydyk (1981)d								jodium osmium stain (ZIO impregnation)		0 h
