# Supplementary material for: Exposure to halogenated ethers causes neurodegeneration and behavioural changes in young healthy experimental animals: a systematic review and meta analyses
Source: Sci Rep. 2023 May 18;13:8063. doi: 10.1038/s41598-023-35052-4 (PMC10195874; doi:10.1038/s41598-023-35052-4)
Supplement: Supplementary file 9 — Supplementary Information 9. [file 41598_2023_35052_MOESM9_ESM.xlsx]

## Sheet: Iso caspase
	Mean exp	Sd exp	n exp	Mean ctr	Sd ctr	n ctr	effect direction	SMD	SE	Var	Hedges G	SE	Var	Species	seks	brain dev	Exposure	timing OA
Demirgan 2021 a	2.44	0.39	6	1	0.1	6	1	5.05808	1.18294	1.39934	4.669	1.09194	1.19234	Rats	M/F	Critical	Multiple	Short
Fang 2022 a	1.35	3.67	6	1	0	6	1							Rats	M/F	Critical	Single	Short
Jung 2022	17.2	32.2	12	6	9.4	12	1	0.472191	0.413898	0.171312	0.455909	0.399626	0.159701	Mice	NR	Critical	Single	Short
Manzella 2021	68.4	68.3	6	15.1	10.8	10	1	1.2774	0.563612	0.317659	1.20772	0.53287	0.28395	Rats	M/F	Critical	Single	Short
Roque 2021 a	112.9	28.8	4	52.6	21	4	1	2.39252	0.926153	0.857759	2.08045	0.80535	0.648589	Mice	M	Critical	Multiple	Short
Yilmaz 2022 a	1.44	0.9	7	0.22	0.3	5	1	1.68859	0.679458	0.461663	1.5587	0.627192	0.39337	Rats	M	Critical	Single	Short
Yilmaz 2022 b	2.31	1.2	7	0.33	0.4	5	1	2.05538	0.720334	0.518881	1.89727	0.664924	0.442123	Rats	M	Critical	Multiple	Short
Brambrink-2012-A	1914000	645329	5	139700	83182	5	1	3.85641	1.06939	1.14359	3.4832	0.9659	0.932962	Monkeys	NR	Critical	Single	Short
Brambrink-2010-A	33.74	4.58	5	2.71	0.6	5	1	9.50028	2.21648	4.91276	8.58089	2.00198	4.00791	Monkeys	M/F	Critical	Multiple	Short
Deng-2014-A	74468.1	9538.15	10	16057.2	4124.43	8	1	7.62929	1.35714	1.84184	7.26599	1.29252	1.6706	Mice	M/F	Critical	Single	Short
Deng-2014-B	102359	15619.7	8	8146.87	1912.03	7	1	8.16748	1.57843	2.49145	7.68704	1.48558	2.20696	Mice	M/F	Ongoing	Single	Short
Deng-2014-C	7440.91	2621.17	16	1008.23	582.02	13	1	3.22948	0.565016	0.319243	3.13893	0.549174	0.301592	Mice	M/F	Low	Single	Short
Drobish-2016-A	57.35	11.27	5	52.31	35.24	5	1	0.192648	0.633921	0.401856	0.174005	0.572574	0.327841	Rats	M/F	Critical	Single	Short
Fang-2017-A-overexpression	1.83	0.16	7	1	0	3	1							Rats	M/F	Critical	Single	Short
Fang-2017-B-overexpression	2.13	0.4	7	1	0	3	1							Rats	M/F	Critical	Single	Short
Fang-2017-C-overexpression	1.93	0.4	7	1	0	3	1							Rats	M/F	Critical	Single	Short
Gao-2018-A	2.45	0.34	5	1	0.11	5	1	5.73836	1.43054	2.04644	5.18303	1.2921	1.66952	Rats	NR	Critical	Single	Short
Han-2013-A	2.239	0.137	5	1.009	0.208	5	1	6.98407	1.68489	2.83886	6.30819	1.52184	2.31599	Rats	NR	Critical	Single	Short
Han-2018-A	1.753	0.103	7	1.007	0.089	7	1	7.75026	1.55915	2.43095	7.25556	1.45963	2.13052	Rats	M/F	Critical	Single	Short
Han-2018-B	2.219	0.103	7	1.007	0.068	7	1	13.8875	2.67837	7.17369	13.0011	2.50741	6.28713	Rats	M/F	Critical	Single	Short
Han-2018-C	0.801	0.103	7	1.007	0.055	7	1	-2.495	0.712767	0.508037	-2.33574	0.667271	0.445251	Rats	M/F	Critical	Single	Short
Han-2018-D	0.973	0.13	7	1.014	0.11	7	1	-0.340486	0.538382	0.289855	-0.318753	0.504017	0.254033	Rats	M/F	Critical	Single	Short
Head-2009-A	0.472	0.138	4	0.194	0.084	4	1	2.43355	0.93281	0.870134	2.11613	0.811139	0.657946	Mice	NR	Critical	Single	Short
Head-2009-B	0.02	0.012	4	0.015	0.008	4	1	0.49029	0.717652	0.515024	0.426339	0.624045	0.389432	Mice	NR	Critical	Single	Short
Hu-2017-A	0.79	0.08	6	0.38	0.1	6	1	4.52769	1.08972	1.1875	4.17941	1.0059	1.01183	Rats	M/F	Critical	Single	Short
Huang-2019-A	122	14	4	13	4	4	1	10.587	2.73958	7.50531	9.2061	2.38224	5.67509	Rats	M/F	Critical	Single	Short
Huang-2019-B	252.42	95.16	4	98.39	14.52	4	1	2.26291	0.905566	0.820049	1.96775	0.787448	0.620075	Rats	M/F	Critical	Single	Short
Istaphanous-2011-A	7.12	1.32	13	2.34	0.62	10	1	4.43735	0.777797	0.604969	4.27697	0.749684	0.562027	Mice	M/F	Critical	Single	Short
Istaphanous-2011-B	10.04	3.87	13	0.13	0	9	1							Mice	M/F	Critical	Single	Short
Jiang-2012-A	0.55	0.069	3	0.237	0.052	2	1	4.90301	1.79925	3.23728	3.56583	1.30854	1.71228	Rats	NR	Critical	Single	Short
Jiang-2012-B	1.018	0.116	3	0.237	0.052	2	1	7.86047	2.64802	7.01203	5.7167	1.92584	3.70884	Rats	NR	Critical	Single	Short
Jiang-2017-A	221.43	6.59	6	97.8	3.3	6	1	23.7228	4.8767	23.7822	21.898	4.50157	20.2641	Rats	NR	Critical	Single	Short
Jin-2018-A	121.57	6.1	6	7.41	3.49	6	1	22.9725	4.72466	22.3224	21.2054	4.36122	19.0203	Rats	M/F	Critical	Single	Short
Johnson-2008-A	1196.09	901.76	16	250.49	125.24	16	1	1.46887	0.398387	0.158712	1.43184	0.388344	0.150811	Mice	NR	Critical	Single	Short
Johnson-2008-B	904.89	203.7	8	510.37	92.03	6	1	2.369	0.7015	0.492102	2.21779	0.656723	0.431285	Mice	NR	Critical	Single	Short
Johnson-2008-C	1027.01	322.06	5	313.11	99.72	6	1	3.14206	0.903005	0.815417	2.87274	0.825604	0.681622	Mice	NR	Critical	Single	Short
Kodama-2011-A	25.8	10.7	8	4.1	4.8	8	1	2.61683	0.681171	0.463994	2.4741	0.644016	0.414757	Mice	NR	Critical	Single	Short
Kodama-2011-B	30.41	12.16	8	0.99	1.87	8	1	3.3818	0.779355	0.607394	3.19734	0.736844	0.54294	Mice	NR	Critical	Single	Short
Lee-2014-A	20.54	1.62	10	8.74	1.21	15	1	8.52007	1.2722	1.6185	8.23918	1.23026	1.51354	Mice	NR	Critical	Single	Short
Li-2017-A-rutin	200	7.39	3	98.86	2.84	3	1	18.0668	5.27896	27.8675	14.4534	4.22317	17.8352	Rats	NR	NR	Single	Short
Li-2017-A-upregulation	1.98	0.55	3	1	0.17	3	1	2.40749	1.07223	1.14967	1.92599	0.857781	0.735788	Rats	M/F	Critical	Single	Short
Li-2014-A	193.33	35.49	10	25.31	8.34	10	1	6.51775	1.1234	1.26203	6.24235	1.07593	1.15763	Rats	NR	Critical	Single	Short
Li-2014-B	2.33	0.43	5	1.03	0.21	5	1	3.84185	1.06677	1.13799	3.47006	0.963531	0.928392	Rats	NR	Critical	Single	Short
Li-2014-C	169.35	25.23	12	22.68	4.65	12	1	8.0851	1.23633	1.52852	7.8063	1.1937	1.42492	Rats	NR	Critical	Single	Short
Li-2014-D	2.18	0.51	7	1	0.33	7	1	2.74716	0.745148	0.555246	2.57181	0.697586	0.486626	Rats	NR	Critical	Single	Short
Li-2014-E	2.06	0.41	8	1.02	0.21	8	1	3.19283	0.754034	0.568567	3.01867	0.712905	0.508233	Rats	NR	Critical	Single	Short
Liang-2010-A	385.34	227.9	12	77.07	97.69	12	1	1.75822	0.480697	0.23107	1.69759	0.464121	0.215408	Mice	M/F	Critical	Single	Short
Liao-2014-A	2.02	0.29	6	1	0.18	6	1	4.22622	1.03805	1.07754	3.90113	0.958196	0.91814	Rats	NR	Critical	Single	Short
Liao-2014-B	2.16	0.4	6	0.99	0.2	6	1	3.69986	0.950636	0.903708	3.41526	0.87751	0.770024	Rats	NR	Critical	Single	Short
Liu-2011-A	24.13	3.26	5	3.07	0.52	5	1	9.02194	2.11418	4.46977	8.14885	1.90958	3.64651	Rats	NR	Critical	Single	Short
Liu-2015-A	211.93	7.8	6	100	1.38	6	1	19.9836	4.11979	16.9727	18.4464	3.80289	14.4619	Rats	NR	Critical	Single	Short
Loepke-2009-A	505.14	552.79	15	98.05	90.27	12	1	0.973943	0.409348	0.167566	0.94443	0.396944	0.157564	Mice	NR	Critical	Single	Short
Ma-2007-A	76.88	12.27	5	18.82	7.53	5	1	5.70349	1.42355	2.02649	5.15154	1.28579	1.65325	Rats	NR	Critical	Single	Short
Maloney-2019-A	285.81	63.07	8	137.84	51.59	9	1	2.58532	0.657797	0.432696	2.45387	0.624349	0.389812	Mice	M/F	Critical	Multiple	Short
Maloney-2019-B	528.98	218.18	8	137.84	51.59	9	1	2.54427	0.653072	0.426503	2.4149	0.619865	0.384233	Mice	M/F	Critical	Multiple	Short
Maloney-2019-C	334.95	79.13	7	167.48	58.62	6	1	2.37377	0.725428	0.526246	2.20815	0.674817	0.455377	Mice	M/F	Critical	Single	Short
Maloney-2019-D	611.407	136.81	7	301.14	74.51	6	1	2.74963	0.774797	0.600311	2.55779	0.720742	0.519468	Mice	M/F	Critical	Single	Short
Maloney-2019-E	417.14	126.49	10	160	41.98	6	1	2.46127	0.675259	0.455974	2.32702	0.638426	0.407588	Mice	M/F	Critical	Single	Short
Miao-2016-A	1.71	0.165	5	1	0.078	5	1	5.50164	1.38326	1.9134	4.96923	1.2494	1.56099	Rats	NR	Critical	Single	Short
Noguchi-2016-A	3360000	849706	5	440000	245967	5	1	4.66827	1.22051	1.48964	4.2165	1.10239	1.21527	Monkeys	NR	Critical	Single	Short
Pan-2017-A	192.4	72.5	6	7.29	7	6	1	3.59411	0.933579	0.871569	3.31764	0.861765	0.742639	Rats	NR	Critical	Single	Short
Pang-2020-A	2.83	0.16	6	1	0.13	6	1	12.5537	2.62675	6.8998	11.588	2.42469	5.87912	Rats	M/F	Critical	Single	NR
Pang-2020-B	86.02	9.88	6	10.12	8.19	6	1	8.36416	1.8023	3.2483	7.72077	1.66367	2.76778	Rats	M/F	Critical	Single	NR
Peng-2014-A	893.38	316.13	16	66.58	12.39	8	1	3.16625	0.629569	0.396357	3.05707	0.607859	0.369493	Rats	M/F	Critical	Single	Short
Peng-2014-B	353.62	159.49	16	66.58	12.39	8	1	2.17653	0.53497	0.286193	2.10147	0.516523	0.266796	Rats	M/F	Critical	Multiple	Short
Peng-2014-C	3.29	0.34	4	0.19	0	3	1							Rats	M/F	Critical	Single	Short
Peng-2014-D	1.297	0.304	4	0.394	0.056	3	1	3.79211	1.26905	1.61048	3.19336	1.06867	1.14206	Rats	M/F	Critical	Multiple	Short
Sanders-2009-A	272.82	33.62	4	44.32	6.11	4	1	9.45687	2.4677	6.08952	8.22336	2.14582	4.60455	Rats	NR	Critical	Single	Short
Seubert-2013-A	162.21	12.28	3	81.89	21.82	3	1	4.53666	1.5433	2.38177	3.62932	1.23464	1.52433	Rats	NR	Critical	Single	Short
Shuai-2014-A	3.915	0.081	6	1.187	0.071	6	1	35.8173	7.33394	53.7866	33.0621	6.76979	45.83	Rats	NR	Critical	Single	Short
Wang-2017-A-betulinic	188.38	7.58	6	101.01	6.06	6	1	12.732	2.66227	7.0877	11.7527	2.45748	6.03923	Mice	NR	Critical	Multiple	NR
Wang-2016-A	2.02	0.49	5	1	0.36	5	1	2.37241	0.82548	0.681417	2.14283	0.745595	0.555912	Rats	M	Critical	Single	Short
Wang 2014-A	37.05	7.56	4	7.47	219.09	4	1	0.190824	0.708714	0.502276	0.165934	0.616273	0.379793	Rats	NR	Critical	Single	Short
Wang-2019-A	0.571	0.127	6	0.376	0.082	6	1	1.82422	0.687016	0.471991	1.6839	0.634169	0.40217	Rats	M	Critical	Single	Short
Wang-2019-B	0.776	0.282	6	0.437	0.065	6	1	1.65663	0.669092	0.447684	1.52919	0.617623	0.381459	Rats	M	Critical	Single	Short
Wang-2019-C	0.92	0.18	6	0.53	0.14	6	1	2.41868	0.75966	0.577083	2.23263	0.701225	0.491716	Rats	M	Critical	Single	Short
Wang-2019-D	1.18	0.33	6	0.65	0.15	6	1	2.06773	0.715178	0.511479	1.90867	0.660164	0.435816	Rats	M	Critical	Single	Short
Wang-2019-E	0.55	0.13	6	0.52	0.12	6	1	0.239808	0.579422	0.335729	0.221361	0.534851	0.286065	Rats	M	Critical	Single	Short
Wang-2019-F	0.47	0.17	6	0.48	0.17	6	1	-0.0588235	0.577475	0.333478	-0.0542986	0.533054	0.284147	Rats	M	Critical	Single	Short
Xu-2015-A	149.21	6.79	6	11.91	2.78	6	1	26.4645	5.4328	29.5153	24.4287	5.0149	25.1492	Mice	M/F	Critical	Single	Short
Yahalom-2011-A	50.27	13.03	6	42.82	11.17	5	1	0.608746	0.619282	0.383511	0.556567	0.566201	0.320584	Rats	M/F	Critical	Single	Short
Yahalom-2011-B	226.2	83.78	7	42.82	11.17	5	1	2.80917	0.819553	0.671667	2.59308	0.75651	0.572308	Rats	M/F	Critical	Single	Short
Yang-2014-A	548.92	34.63	6	100.43	12.12	6	1	17.2872	3.57565	12.7853	15.9574	3.3006	10.894	Mice	M/F	Critical	Single	Short
Yang-2019-A	1.55	0.082	6	1	0.029	6	1	8.94279	1.91457	3.66557	8.25489	1.76729	3.12332	Rats	M/F	Critical	Single	Short
Yi-2015-A	193.95	8.9	5	100	7.56	5	1	11.3779	2.62161	6.87284	10.2768	2.36791	5.60698	Mice	NR	Critical	Multiple	Short
Yuede-2013-A	568.97	137.24	6	353.45	31.67	6	1	2.16399	0.726947	0.528453	1.99753	0.671028	0.450279	Mice	NR	Critical	Single	NR
Zeng-2013-A	2.109	0.596	6	1.008	0.295	6	1	2.34138	0.749502	0.561753	2.16128	0.691848	0.478654	Rats	NR	Critical	Single	Short
Zhang-2016-A	162.5	5.83	6	12.08	2.92	6	1	32.6248	6.68449	44.6824	30.1152	6.1703	38.0726	Rats	NR	Critical	Single	Short
Zhu-2010	73.6	16.2	6	74.3	11.3	6	1	-0.0501197	0.577441	0.333438	-0.0462643	0.533022	0.284113	Mice	M	Critical	NR	Short

## Sheet: Iso context
	Mean exp	Sd exp	n exp	Mean ctr	Sd ctr	n ctr	effect direction	SMD	SE	Var	Hedges G	SE	Var	Species	seks	brain dev	Exposure	timing OA
Roque 2021 b	26.2	21	9	44.4	25.8	9	1	-0.773719	0.488724	0.238851	-0.736875	0.465451	0.216645	Mice	M	Critical	Multiple	Long
Roque 2021 c	24.7	24.1	7	49.5	24.7	6	1	-1.01745	0.59105	0.34934	-0.946469	0.549814	0.302295	Mice	F	Critical	Multiple	Long
Jiang-2017-A	43.2	1.38	6	71.8	1.58	6	1	-19.2804	3.97771	15.8222	-17.7973	3.67173	13.4816	Rats	NR	Critical	Single	Short
Jin-2018-A	41.76	1.28	6	71.61	1.83	6	1	-18.9028	3.90148	15.2215	-17.4488	3.60136	12.9698	Rats	M/F	Critical	Single	Long
Kodama-2011-A	44.32	15.61	18	60.48	10.18	18	1	-1.22631	0.363315	0.131998	-1.19906	0.355241	0.126196	Mice	M	Critical	Single	Short
Maloney-2019-A	23.09	19.32	10	30.64	21.28	10	1	-0.371489	0.451054	0.20345	-0.355792	0.431996	0.18662	Mice	M	Critical	Multiple	Long
Maloney-2019-B	17.7	12.42	9	39.96	15.73	6	1	-1.61451	0.603876	0.364666	-1.51954	0.568354	0.323026	Mice	F	Critical	Multiple	Long
Ramage-2013-A	39.21	54.23	16	39.65	58.24	20	1	-0.00778679	0.335411	0.112501	-0.00761375	0.327958	0.107556	Rats	M	Critical	Single	Long
Sanders-2009-A	28.95	6.58	6	47.9	5.13	6	1	-3.21202	0.87362	0.763211	-2.96494	0.806418	0.65031	Rats	NR	Critical	Single	Long
Schaefer-2020-A	56	23	30	80	17	23	1	-1.16353	0.299305	0.0895832	-1.14633	0.294881	0.086955	Mice	M/F	Critical	Single	Long
Tao-2016-A	31.76	14.83	12	50.23	16.39	12	1	-1.18174	0.442449	0.195761	-1.14099	0.427192	0.182493	Mice	M/F	Critical	Multiple	Long
Xu-2015-A	49.61	1.82	12	62.6	1.69	6	1	-7.29613	1.3148	1.72871	-6.9487	1.25219	1.56799	Mice	M/F	Critical	Single	Short
Zhong-2015-B	31.09	10.64	12	47.72	9.48	12	1	-1.65034	0.472661	0.223409	-1.59343	0.456363	0.208267	Mice	M	Critical	Multiple	Long

## Sheet: Iso cued
	Mean exp	Sd exp	n exp	Mean ctr	Sd ctr	n ctr	effect direction	SMD	SE	Var	Hedges G	SE	Var	Species	seks	brain dev	Exposure	timing OA
Que 2021 c	35.7	8.2	10	37.5	7.8	10	1	-0.22493	0.448625	0.201265	-0.215426	0.429669	0.184616	Rats	M	Critical	Multiple	Long
Jiang-2017-A	35.7	0.99	6	70.41	1.97	6	1	-22.2642	4.58118	20.9872	-20.5516	4.22879	17.8826	Rats	NR	Critical	Single	Short
Jin-2018-A	34.8	1.2	6	70.6	1.6	6	1	-25.3144	5.19944	27.0342	-23.3672	4.79948	23.035	Rats	M/F	Critical	Single	Long
Kodama-2011-A	31.32	6.11	18	51.12	11.2	18	1	-2.19478	0.421918	0.178014	-2.146	0.412542	0.170191	Mice	M	Critical	Single	Short
Maloney-2019-A	39.68	19.76	10	55.56	18.53	10	1	-0.829032	0.466028	0.217182	-0.794002	0.446337	0.199217	Mice	M	Critical	Multiple	Long
Maloney-2019-B	19.13	13.26	9	33.7	26.77	6	1	-0.743687	0.544255	0.296213	-0.699941	0.51224	0.26239	Mice	F	Critical	Multiple	Long
Ramage-2013-A	58.03	17.58	16	64.61	15.52	20	1	-0.399742	0.338702	0.114719	-0.390858	0.331176	0.109677	Rats	M	Critical	Single	Long
Tao-2016-A	49.02	2.78	12	52.25	18.71	12	1	-0.241492	0.409734	0.167882	-0.233164	0.395605	0.156503	Mice	M/F	Critical	Multiple	Long
Xu-2015-A	28.7	1.96	6	53.7	2.07	6	1	-12.4023	2.59661	6.74241	-11.4483	2.39687	5.74501	Mice	M/F	Critical	Single	Short

## Sheet: Iso epm
	Mean exp	Sd exp	n exp	Mean ctr	Sd ctr	n ctr	effect direction	SMD	SE	Var	Hedges G	SE	Var	Species	seks	brain dev	Exposure	timing OA
Peng 2021 b1	22.8	15.1	12	25	16.4	12	1	-0.139564	0.408745	0.167072	-0.134751	0.39465	0.155749	Mice	M	Critical	Multiple	Long
Peng 2021 b2	27.2	11.6	12	29.5	11.1	12	1	-0.202594	0.409294	0.167522	-0.195608	0.395181	0.156168	Mice	M	Critical	Multiple	Long
Hankenson-2011-A	14.03	10.69	8	17.27	47.32	8	1	-0.094451	0.500279	0.250279	-0.0892992	0.472991	0.22372	Mice	M/F	Ongoing	Single	NR
Hankenson-2011-B	35.96	33.4	8	33.27	39.48	8	1	0.0735644	0.500169	0.250169	0.0695518	0.472887	0.223622	Mice	M/F	Ongoing	Single	NR
Hankenson-2011-C	51.46	43.36	8	116.06	139.36	8	1	-0.625957	0.512098	0.262244	-0.591814	0.484165	0.234416	Mice	M/F	Low	Single	NR
Hankenson-2011-D	12.45	35.21	8	46.42	96.05	8	1	-0.469606	0.506845	0.256892	-0.443991	0.479199	0.229631	Mice	M/F	Ongoing	Single	NR
Hankenson-2011-E	47.25	69.95	8	47.8	48.17	8	1	-0.00915818	0.500003	0.250003	-0.00865864	0.47273	0.223473	Mice	M/F	Ongoing	Single	NR
Hankenson-2011-F	78.4	87.77	8	92.02	104.71	8	1	-0.140976	0.500621	0.250621	-0.133287	0.473314	0.224026	Mice	M/F	Low	Single	NR
Kodama-2011-A	9.51	10.78	18	10.36	8.06	18	1	-0.0893076	0.333499	0.111222	-0.087323	0.326088	0.106334	Mice	M	Critical	Single	Short
Kulak-2010-A	1.8	1.9	10	2.3	1.4	8	1	-0.294213	0.476869	0.227404	-0.280203	0.454161	0.206263	Mice	M	Critical	Multiple	Short
Kulak-2010-B	2.8	3.3	9	2.6	1.3	5	1	0.0715046	0.557937	0.311294	0.0669405	0.522324	0.272822	Mice	F	Critical	Multiple	Short
Maloney-2019-A	3.85	4.84	10	6.97	7.12	10	1	-0.512509	0.454496	0.206567	-0.490854	0.435292	0.189479	Mice	M	Critical	Multiple	Long
Maloney-2019-B	9.01	10.14	9	12.68	14.16	6	1	-0.309739	0.530071	0.280976	-0.291519	0.498891	0.248892	Mice	F	Critical	Multiple	Long
Medeiros-2011-A	38.5	23.5	10	23.6	15.7	10	1	0.745587	0.462491	0.213898	0.714084	0.442949	0.196204	Rats	NR	Critical	Single	Short
Medeiros-2011-B	17.38	16.07	8	25.88	20.93	8	1	-0.455546	0.506444	0.256485	-0.430698	0.478819	0.229268	Rats	NR	Critical	Single	Long
Xu-2015-A	23.67	1.16	6	25.71	1.78	6	1	-1.35789	0.640438	0.410161	-1.25344	0.591174	0.349486	Mice	M/F	Critical	Single	Short
Zhang-2016-A	21.42	1.63	6	26.77	1.53	6	1	-3.38438	0.900325	0.810585	-3.12404	0.831069	0.690676	Rats	NR	Critical	Single	NR

## Sheet: Iso mwm
	Mean exp	Sd exp	n exp	Mean ctr	Sd ctr	n ctr	effect direction	SMD	SE	Var	Hedges G	SE	Var	Species	seks	brain dev	Exposure	timing OA
Aldemir Sensoy 2020	33.9	21.4	16	38	19	16	1	-0.202613	0.354459	0.125641	-0.197505	0.345523	0.119386	Rats	NR	Critical	Single	Short
Demirgan 2021 b	17.5	7.53	10	37.5	8.89	10	1	-2.42774	0.589362	0.347348	-2.32516	0.56446	0.318615	Rats	M/F	Critical	Multiple	Long
Fang 2022 b	19.4	12.33	10	32.3	14.23	10	1	-0.96891	0.472726	0.22347	-0.92797	0.452751	0.204984	Rats	M/F	Critical	Single	Short
Li H. 2021	35.1	4	10	53.3	4.4	10	1	-4.32843	0.817547	0.668382	-4.14554	0.783002	0.613093	Rats	M	Critical	Single	Short
Mineshima 2022 a	28.7	15.8	10	32.4	19.9	10	1	-0.205929	0.448397	0.20106	-0.197228	0.429451	0.184428	Rats	M	Critical	Single	Short
Mineshima 2022 b	27.3	20.9	10	36.1	17.1	10	1	-0.460859	0.453111	0.20531	-0.441386	0.433966	0.188326	Rats	F	Critical	Single	Short
Qian 2022	24.4	21.9	5	56.8	20.6	5	1	-1.52399	0.71842	0.516128	-1.37651	0.648896	0.421066	Rats	NR	Critical	Single	Short
Que 2021 b	4	1.6	10	7.2	2.7	10	1	-1.44194	0.501976	0.25198	-1.38101	0.480766	0.231136	Rats	M	Critical	Multiple	Long
Wang D. 2021	4.5	1.9	10	6.8	2.8	10	1	-0.961258	0.472335	0.2231	-0.920642	0.452377	0.204645	Rats	M/F	Critical	Single	Long
Wang X. 2022 a	11.6	1.8	14	24.9	9.7	14	1	-1.90653	0.455813	0.207765	-1.851	0.442537	0.195839	Mice	NR	Critical	Single	Short
Zhang Y. 2021	19.6	20.2	10	39.5	34.2	10	1	-0.708531	0.461032	0.21255	-0.678593	0.441552	0.194968	Rats	M/F	Critical	Single	Short
Zuo 2022 a	46	24.4	15	52.3	24.8	15	1	-0.256089	0.366642	0.134426	-0.249168	0.356733	0.127258	Rats	NR	Critical	Single	Long
Demirgan-2019-A	33.64	10.65	16	37.79	9.48	16	1	-0.411625	0.357278	0.127647	-0.401248	0.348271	0.121293	Rats	M/F	Critical	Single	Short
Deng-2018-A	30.8	3.3	7	26.9	9	3	1	0.731597	0.709191	0.502952	0.660797	0.64056	0.410317	Rats	M	Critical	Single	Long
Deng-2018-B	27.5	10.7	7	26.9	9	3	1	0.0582449	0.690188	0.47636	0.0526083	0.623396	0.388623	Rats	M	Critical	Multiple	Long
Deng-2018-C	29.3	4.3	7	26.9	9	3	1	0.410887	0.696155	0.484632	0.371124	0.628785	0.395371	Rats	M	Critical	Multiple	Long
Deng-2018-D	24.6	6.5	5	25.4	7.4	2	1	-0.119587	0.83727	0.701022	-0.100705	0.70507	0.497123	Rats	F	Critical	Single	Long
Deng-2018-E	21.6	11.1	5	25.4	7.4	2	1	-0.363109	0.842269	0.709418	-0.305776	0.709279	0.503077	Rats	F	Critical	Multiple	Long
Deng-2018-F	30.9	6.7	5	25.4	7.4	2	1	0.803421	0.863774	0.746106	0.676565	0.727389	0.529095	Rats	F	Critical	Multiple	Long
Drobish-2016-A	32.76	7.72	12	35.9	7.38	12	1	-0.415789	0.412636	0.170268	-0.401451	0.398407	0.158728	Rats	M/F	Critical	Single	Long
Fang-2017-A-chikusetsu	22.61	4.14	10	30.45	8.89	10	1	-1.1306	0.481618	0.231956	-1.08282	0.461268	0.212768	Rats	NR	Critical	Single	Short
Gao-2018-A	20.1	14.74	10	43.11	19.8	10	1	-1.3183	0.493404	0.243448	-1.26259	0.472556	0.223309	Rats	NR	Critical	Single	Long
Hu-2017-A	26.67	6.67	6	53.33	7.71	6	1	-3.69827	0.950377	0.903216	-3.41379	0.877271	0.769604	Rats	M/F	Critical	Single	Long
Jiang-2012-A	34.1	2.19	10	37.44	2.3	5	1	-1.50151	0.612496	0.375151	-1.41319	0.576467	0.332314	Rats	NR	Critical	Single	Long
Jiang-2012-B	30.65	1.73	10	37.44	2.3	5	1	-3.5301	0.845805	0.715386	-3.32244	0.796052	0.633698	Rats	NR	Critical	Single	Long
Jiang-2017-A	19.71	1.37	6	25.7	2	6	1	-3.49436	0.917664	0.842106	-3.22556	0.847074	0.717534	Rats	NR	Critical	Single	Short
Jin-2018-A	19.92	1.17	6	26.02	1.41	6	1	-4.70835	1.12117	1.25703	-4.34617	1.03493	1.07107	Rats	M/F	Critical	Single	Long
Li-2015-A	2	0.73	10	3.4	1.39	10	1	-1.26106	0.489649	0.239757	-1.20777	0.46896	0.219924	Rats	NR	Critical	Single	Long
Li-2017-A-rutin	19.87	0.89	6	24.56	1.65	6	1	-3.53794	0.924594	0.854874	-3.26579	0.853472	0.728414	Rats	NR	NR	Single	Short
Li-2017-A-upregulation	22.02	7.81	10	30.04	6.17	10	1	-1.13954	0.482145	0.232464	-1.09139	0.461773	0.213234	Rats	M/F	Critical	Single	Short
Liang-2010-A	21	3.42	10	32.92	7.79	12	1	-1.91761	0.51663	0.266906	-1.84479	0.497011	0.24702	Mice	M/F	Critical	Single	Short
Liu-2015-A	18.75	2.83	6	26.76	0.49	6	1	-3.94409	0.990704	0.981494	-3.6407	0.914496	0.836302	Rats	NR	Critical	Single	Short
Liu-2017-A	3.51	1.18	12	6.49	1.57	12	1	-2.1458	0.512438	0.262593	-2.07181	0.494768	0.244795	Mice	NR	Critical	Multiple	Short
Liu-2017-B	6.86	2.21	12	7.83	2.61	12	1	-0.401111	0.412333	0.170019	-0.387279	0.398115	0.158495	Mice	NR	Critical	Multiple	Long
Loepke-2009-A	41.82	17.04	20	46.3	15.38	24	1	-0.277363	0.304205	0.0925409	-0.272381	0.298741	0.0892459	Mice	NR	Critical	Single	Long
Maloney-2019-A	32.29	7.49	10	34.54	3.95	10	1	-0.375777	0.451143	0.20353	-0.359899	0.432081	0.186694	Mice	M	Critical	Multiple	Short
Maloney-2019-B	33.67	10.11	9	32.29	5.49	6	1	0.159891	0.527854	0.27863	0.150486	0.496804	0.246814	Mice	F	Critical	Multiple	Short
Pang-2020-A	1.33	0.51	6	3.49	0.57	6	1	-3.99384	0.998974	0.997949	-3.68662	0.92213	0.850323	Rats	M/F	Critical	Single	Long
Rosenholm-2017-A	28.77	7.5	6	24.26	8.74	6	1	0.553807	0.588313	0.346113	0.511206	0.543058	0.294912	Mice	M	Critical	Multiple	Long
Rosenholm-2017-B	27.97	5.85	6	28.32	10.24	6	1	-0.0419711	0.577414	0.333407	-0.0387426	0.532997	0.284086	Mice	M	Critical	Multiple	Long
Sen-2016-A	16	10.53	10	34.92	6.86	10	1	-2.12907	0.559753	0.313323	-2.03911	0.536101	0.287405	Mice	NR	Critical	Single	Long
Tan-2017-A	17.63	3.57	10	28.43	7.46	10	1	-1.84681	0.534104	0.285268	-1.76877	0.511537	0.26167	Rats	M	Critical	Multiple	Short
Tang-2020-A	19.35	3.86	10	28.9	4.9	10	1	-2.16516	0.563203	0.317198	-2.07367	0.539406	0.290959	Rats	M/F	Critical	Single	Short
Wang-2017-A-betulinic	20.82	1.71	6	64.88	3.42	6	1	-16.2959	3.37612	11.3982	-15.0424	3.11642	9.71206	Mice	NR	Critical	Multiple	NR
Wang-2016-A	19.96	14.48	10	28.01	25.71	10	1	-0.385818	0.451355	0.203721	-0.369516	0.432284	0.186869	Rats	M	Critical	Single	Short
Wang-2014-A	17.73	11.93	15	28.61	10.3	15	1	-0.976237	0.386287	0.149217	-0.949852	0.375846	0.14126	Rats	NR	Critical	Single	Short
Xu-2015-A	19.65	0.97	6	25.75	1.15	6	1	-5.73409	1.30511	1.70332	-5.293	1.20472	1.45135	Mice	M/F	Critical	Single	Short
Yang-2014-A	26.79	2.63	16	37.29	2.94	12	1	-3.79692	0.635038	0.403273	-3.68633	0.616541	0.380123	Mice	M/F	Critical	Single	Short
Yang-2019-A	33.08	5.89	6	54.08	4.45	6	1	-4.02307	1.00385	1.00771	-3.7136	0.92663	0.858642	Rats	M/F	Critical	Single	Short
Zhang-2016-A	19.88	1	6	24.75	1.75	6	1	-3.41702	0.905447	0.819834	-3.15417	0.835797	0.698557	Rats	NR	Critical	Single	Short
Zhao-2014-A	5.29	2.51	14	5.2	2.27	14	1	0.0376095	0.377998	0.142882	0.0365141	0.366988	0.13468	Rats	M/F	Critical	Single	Short

## Sheet: Iso oft
	Mean exp	Sd exp	n exp	Mean ctr	Sd ctr	n ctr	effect direction	SMD	SE	Var	Hedges G	SE	Var	Species	seks	brain dev	Exposure	timing OA
Peng 2021 a1	2.8	0.85	12	3	0.75	12	1	-0.249513	0.409834	0.167964	-0.240909	0.395702	0.15658	Mice	M	Critical	Multiple	Long
Peng 2021 a2	2.9	0.4	12	3	0.64	12	1	-0.187383	0.409143	0.167398	-0.180921	0.395035	0.156053	Mice	M	Critical	Multiple	Long
Wang X. 2022 b	4	2.4	14	26.5	9.3	14	1	-3.31295	0.582108	0.33885	-3.21645	0.565154	0.319399	Mice	NR	Critical	Single	Short
Wu 2022	9	11.3	22	8.4	13.7	21	1	0.0478916	0.305123	0.0931003	0.0470101	0.299508	0.0897048	Mice	M/F	Critical	Multiple	Short
Zuo 2022 b	14.6	5.5	12	14.3	10.4	12	1	0.0360622	0.408281	0.166694	0.0348187	0.394203	0.155396	Rats	NR	Critical	Single	Short
Deng-2018-A	2657.3	1002.7	7	2915.9	610.1	3	1	-0.280969	0.69292	0.480138	-0.253778	0.625863	0.391704	Rats	M	Critical	Single	Long
Deng-2018-B	2800.5	726.3	7	2915.9	610.1	3	1	-0.165078	0.691052	0.477553	-0.149103	0.624176	0.389596	Rats	M	Critical	Multiple	Long
Deng-2018-C	2927	761.1	7	2915.9	610.1	3	1	0.015283	0.690074	0.476202	0.013804	0.623293	0.388494	Rats	M	Critical	Multiple	Long
Deng-2018-D	3336.5	358.7	5	2917.2	925.5	2	1	0.800677	0.863592	0.745792	0.674254	0.727236	0.528872	Rats	F	Critical	Single	Long
Deng-2018-E	3169.8	616.1	5	2917.2	925.5	2	1	0.366521	0.842375	0.709596	0.308649	0.709368	0.503203	Rats	F	Critical	Multiple	Long
Deng-2018-F	2862.2	1015.7	5	2917.2	925.5	2	1	-0.055093	0.83679	0.700217	-0.0463941	0.704665	0.496553	Rats	F	Critical	Multiple	Long
Jiang-2017-A	32.92	2.14	6	46.74	1.24	6	1	-7.90218	1.71324	2.93518	-7.29432	1.58145	2.50098	Rats	NR	Critical	Single	Short
Jin-2018-A	46.67	2.44	6	34.78	1.11	6	1	6.27281	1.40458	1.97284	5.79029	1.29653	1.681	Rats	M/F	Critical	Single	Long
Kodama-2011-A	44.4	7.2	18	40.8	8.5	18	1	0.457035	0.337657	0.114012	0.446878	0.330153	0.109001	Mice	M	Critical	Single	Short
Kulak-2010-A1	92.1	16.4	10	81.8	7.9	8	1	0.770732	0.491427	0.241501	0.73403	0.468026	0.219048	Mice	M	Critical	Multiple	Short
Kulak-2010-A2	93.9	15.9	9	104.6	10.5	5	1	-0.746792	0.575351	0.331029	-0.699125	0.538627	0.290119	Mice	F	Critical	Multiple	Short
Li-2017-A-upregulation	21.37	11.07	10	28.29	13.47	10	1	-0.561299	0.455935	0.207876	-0.537582	0.43667	0.190681	Rats	M/F	Critical	Single	Short
Loepke-2009-A	137	286	20	570	701	24	1	-0.782625	0.314049	0.0986269	-0.768566	0.308408	0.0951153	Mice	NR	Critical	Single	Long
Rosenholm-2017-A	1156.63	221.34	6	1156.63	212.49	6	1	0	0.57735	0.333333	0	0.532939	0.284024	Mice	M	Critical	Multiple	Long
Rosenholm-2017-B	939.72	382.19	6	794.33	356.13	6	1	0.393595	0.582914	0.339788	0.363318	0.538074	0.289524	Mice	M	Critical	Multiple	Long
Wang-2014-A	42.58	22.5	15	45.94	13.48	15	1	-0.181164	0.365897	0.13388	-0.176268	0.356008	0.126741	Rats	NR	Critical	Single	Short
Xu-2015-A	40.8	0.84	6	38.71	1.05	6	1	2.19811	0.731201	0.534654	2.02903	0.674954	0.455563	Mice	M/F	Critical	Single	Short
Zhang-2016-A	45.79	2.14	6	33.65	1.35	6	1	6.78535	1.50057	2.25171	6.2634	1.38514	1.91862	Rats	NR	Critical	Single	Short

## Sheet: Iso tunel
	Mean exp	Sd exp	n exp	Mean ctr	Sd ctr	n ctr	effect direction	SMD	SE	Var	Hedges G	SE	Var	Species	seks	brain dev	Exposure	timing OA
Que 2021 a	0.8	0.16	10	0.1	0.04	10	1	6.00245	1.04916	1.10074	5.74883	1.00483	1.00968	Rats	M	Critical	Multiple	Short
Han-2013-A	95.28	5.67	5	18.35	4.58	5	1	14.9266	3.39708	11.5401	13.4821	3.06833	9.41463	Rats	NR	Critical	Single	Short
Han-2018-A	9.65	0.89	6	2.63	0.8	6	1	8.29594	1.78912	3.20094	7.65779	1.65149	2.72743	Rats	M/F	Critical	Single	Short
Han-2018-B	22.77	1.81	6	2.05	0.48	6	1	15.6483	3.24596	10.5363	14.4446	2.99627	8.97763	Rats	M/F	Critical	Single	Short
Han-2018-C	13.77	1.1	6	2.29	0.75	6	1	12.1945	2.55527	6.5294	11.2565	2.35871	5.56351	Rats	M/F	Critical	Single	Short
Han-2018-D	1.99	0.43	6	0.68	0.41	6	1	3.11816	0.859335	0.738456	2.87831	0.793232	0.629217	Rats	M/F	Critical	Single	Short
Hu-2017-A	13.26	1.67	6	6.65	0.84	6	1	5.00062	1.17271	1.37526	4.61596	1.08251	1.17182	Rats	M/F	Critical	Single	Short
Jiang-2017-A	128.18	5.46	6	20.46	2.27	6	1	25.7631	5.29046	27.989	23.7813	4.8835	23.8486	Rats	NR	Critical	Single	Short
Kodama-2011-A	18.35	8.68	5	0.25	0.11	5	1	2.94876	0.913651	0.834758	2.66339	0.825233	0.68101	Mice	NR	Critical	Single	Short
Lee-2014-A	25.54	2.93	10	16.09	3.2	15	1	3.05119	0.594022	0.352862	2.9506	0.574439	0.32998	Mice	NR	Critical	Single	Short
Li-2017-A-rutin	119.65	5.74	6	19.87	2.65	6	1	22.3198	4.59245	21.0906	20.6029	4.23919	17.9707	Rats	NR	NR	Single	Short
Li-2017-A-upregulation	50.27	5.07	3	9.07	3	3	1	9.89047	2.96959	8.81845	7.91237	2.37567	5.64381	Rats	M/F	Critical	Single	Short
Li-2014-A	177.85	57.71	12	20.49	5.35	12	1	3.83972	0.688348	0.473823	3.70732	0.664612	0.441709	Rats	NR	Critical	Single	Short
Liao-2014-A	94.77	11.93	6	17.73	5.46	6	1	8.30414	1.7907	3.20662	7.66536	1.65296	2.73226	Rats	NR	Critical	Single	Short
Liu-2013-A	7.57	3.45	3	5.38	3.45	3	1	0.634783	0.836807	0.700246	0.507826	0.669446	0.448157	Rats	M/F	Critical	Single	Short
Liu-2015-A	133.33	5.24	6	30.71	2.62	6	1	24.772	5.08941	25.9021	22.8664	4.69792	22.0704	Rats	NR	Critical	Single	Short
Liu-2017-D	12.45	2.24	6	1.41	0.79	6	1	6.57323	1.4607	2.13364	6.0676	1.34834	1.81801	Mice	NR	Critical	Multiple	NR
Miao-2016-A	71	5.6	5	24.8	4	5	1	9.49404	2.21514	4.90684	8.57526	2.00077	4.00308	Rats	NR	Critical	Single	Short
Pan-2017-A	70.7	24.7	6	0	0.03	6	1	4.04797	1.00801	1.01609	3.73659	0.930471	0.865777	Rats	NR	Critical	Single	Short
Pang-2020-A	163.6	23.43	6	17.57	10.88	6	1	7.99436	1.73097	2.99624	7.37941	1.59781	2.55301	Rats	M/F	Critical	Single	NR
Shuai-2014-A	52.6	2.72	6	13.24	1.36	6	1	18.304	3.78063	14.2932	16.896	3.48982	12.1788	Rats	NR	Critical	Single	Short
Wang-2017-A-betulic	16.67	0.99	6	2.92	0.21	6	1	19.2143	3.96438	15.7163	17.7363	3.65942	13.3914	Mice	NR	Critical	Multiple	NR
Wang 2014-A	32.84	6.72	3	7.47	1.77	3	1	5.16299	1.69942	2.88804	4.13039	1.35954	1.84834	Rats	NR	Critical	Single	Short
Xu-2015-A	135.4	5.8	6	28.99	2.9	6	1	23.2068	4.77211	22.7731	21.4216	4.40503	19.4043	Mice	M/F	Critical	Single	Short
Yang-2019-A	140.16	11.07	6	52.87	4.92	6	1	10.1903	2.15873	4.66012	9.40646	1.99268	3.97076	Rats	M/F	Critical	Single	Short
Yong-2018-A	5.53	0.22	6	1.23	0.08	6	1	25.9773	5.33392	28.4507	23.979	4.92362	24.242	Rats	M/F	Critical	Multiple	Short
Yu-2011-A	22	12.25	6	2	4.9	6	1	2.14378	0.724448	0.524824	1.97887	0.668721	0.447188	Rats	M	Critical	Single	NR
Zeng-2013-A	95.2	11.74	4	17.8	5.09	4	1	8.5543	2.25244	5.0735	7.43852	1.95865	3.83629	Rats	NR	Critical	Single	Short
Zhang-2016-A	150.27	6.22	6	21.21	3.66	6	1	25.2903	5.19455	26.9834	23.3449	4.79497	22.9917	Rats	NR	Critical	Single	Short
Zhang-2019-A	24.28	4.59	5	1.44	0.36	5	1	7.01563	1.69144	2.86095	6.3367	1.52775	2.33401	Rats	M/F	Critical	Single	Short
Zhu-2010-E	64.5	11	6	56.6	24.7	6	1	0.413197	0.583478	0.340447	0.381412	0.538596	0.290085	Mice	M	Critical	NR	Short

## Sheet: Sevo caspase
	Mean exp	Sd exp	n exp	Mean ctr	Sd ctr	n ctr	effect direction	SMD	SE	Var	Hedges G	SE	Var	Species	seks	brain dev	Exposure	timing OA
Chen 2022 b	2.26	0.13	12	0.98	0.24	12	1	6.63204	1.04067	1.083	6.40334	1.00479	1.0096	Rats	NR	Critical	Multiple	Short
Gill 2021	4.1	1.6	9	0.4	0.22	6	1	2.93061	0.751039	0.56406	2.75822	0.70686	0.499651	Rats	M/F	Critical	Single	Short
Jiang 2021 a	106.2	37	4	100	39	4	1	0.163101	0.708281	0.501663	0.141827	0.615897	0.379329	Mice	M/F	Critical	Single	Short
Jiang 2021 b	124.7	19.8	4	99.4	25.4	4	1	1.11097	0.759698	0.577142	0.966065	0.660607	0.436402	Mice	M/F	Critical	Single	Short
Lee J. 2021 a	3564.8	1393.4	10	972.2	614	4	1	2.08214	0.710516	0.504833	1.94924	0.665164	0.442443	Rats	M/F	Critical	Single	Short
Lee J. 2021 b	5509.3	1361	10	972.2	614	4	1	3.72508	0.919554	0.84558	3.48731	0.860859	0.741079	Rats	M/F	Critical	Single	Short
Lee Y. 2021	1.12	0.2	5	1	0.2	5	1	0.6	0.646529	0.418	0.541935	0.583962	0.341011	Mice	M	Critical	Single	Short
Li H. 2020 a	5.5	5.7	10	1	1.9	10	1	1.05919	0.477543	0.228047	1.01444	0.457365	0.209183	Mice	M/F	Critical	Single	Short
Li L. 2021 a	49.4	5.8	5	15.4	1.9	5	1	7.87827	1.87173	3.50336	7.11586	1.69059	2.8581	Mice	NR	Critical	Single	Short
Liang 2022 a	2.1	0.7	3	1	0.5	3	1	1.80839	0.969118	0.939189	1.44671	0.775294	0.601081	Mice	NR	Critical	Multiple	Short
Liao 2021 a1	3.3	1	6	1	0.4	3	1	2.63828	0.941645	0.886696	2.34514	0.837018	0.700599	Rats	M/F	Critical	Single	Short
Liao 2021 a2	2.8	0.9	6	1	0.4	3	1	2.27814	0.887879	0.78833	2.02502	0.789226	0.622878	Rats	M/F	Critical	Single	Short
Tong 2020 a	1.2	0.6	3	0.42	0.09	3	1	1.81814	0.970637	0.942135	1.45451	0.776509	0.602967	Rats	M/F	Ongoing	Single	Short
Useinovic 2022	40.7	6.3	12	10.2	1	12	1	6.76194	1.05794	1.11925	6.52876	1.02146	1.04339	Rats	NR	Critical	Single	Short
Wang Q. 2022 a	1033.3	96	3	373.3	40.2	3	1	8.96817	2.71459	7.36901	7.17454	2.17167	4.71616	Mice	M/F	Critical	Single	Short
Wang Q. 2022 b	648.3	133.7	3	93.3	25.1	3	1	5.76973	1.85494	3.44081	4.61578	1.48395	2.20212	Mice	M/F	Critical	Single	Short
Zhang Y. 2021 a	167.2	23.8	6	23.3	8.3	6	1	8.07377	1.74625	3.0494	7.45271	1.61193	2.59831	Mice	M	Critical	Single	Short
Zhu 2022 a	0.6	0.2	5	0.1	0.1	5	1	3.16228	0.948683	0.9	2.85625	0.856875	0.734235	Rats	NR	Critical	Multiple	Short
Bi-2018-A	98.534	15.737	5	55.718	11.804	5	1	3.07803	0.934726	0.873713	2.78015	0.844269	0.71279	Rats	M/F	Critical	Single	Short
Bi-2018-B	183.472	6.558	5	77.316	13.721	5	1	9.87181	2.29622	5.27263	8.91648	2.07401	4.3015	Rats	M/F	Critical	Single	Short
Bi-2018-C	109.677	11.804	5	108.504	19.673	5	1	0.0723054	0.632662	0.400261	0.0653081	0.571437	0.32654	Rats	M/F	Critical	Single	Short
Bi-2018-D	141.349	22.296	5	136.657	28.852	5	1	0.181979	0.633763	0.401656	0.164368	0.572431	0.327678	Rats	M/F	Critical	Single	Short
Cao-2012-A	78.04	42.82	11	16.84	12.35	4	1	1.60962	0.65366	0.427272	1.51494	0.61521	0.378483	Rats	M/F	Critical	Single	Short
Chen-2020-A	28.66	7.36	8	5.11	2.17	8	1	4.34038	0.915814	0.838715	4.10363	0.86586	0.749714	Mice	M	Critical	Single	NR
Chung-2015-A	3.53	1.7	4	0.98	0.3	4	1	2.08904	0.879065	0.772756	1.81656	0.764405	0.584314	Mice	M/F	Critical	Single	Short
Drobish-2016-A	55.23	16.14	5	52.41	32.28	5	1	0.110503	0.632938	0.400611	0.0998095	0.571686	0.326825	Rats	M/F	Critical	Single	Short
Edwards-2010-A	75.11	27.95	4	6.99	9.28	5	1	3.47618	1.05893	1.12132	3.08994	0.941268	0.885985	Rats	NR	Critical	Single	Short
Feng-2012-A	0.575	0.032	6	0.019	0.024	6	1	19.6576	4.05391	16.4342	18.1454	3.74207	14.0031	Rats	M	Critical	Single	Short
Feng-2012-B	0.86	0.047	6	0.01	0.007	2	1	19.7674	5.00886	25.0887	17.1891	4.35553	18.9706	Rats	M	Critical	Single	Short
Feng-2012-C	0.924	0.039	6	0.01	0.007	2	1	25.5904	6.4495	41.596	22.2525	5.60826	31.4526	Rats	M	Critical	Single	Short
Feng-2012-D	0.162	0.022	6	0.01	0.007	2	1	7.49305	2.04347	4.17578	6.5157	1.77693	3.15749	Rats	M	Critical	Single	Short
Goyagi-2018-A	3.735	3.005	5	0.3	0.5	2	1	1.27362	0.903252	0.815865	1.07252	0.760633	0.578563	Rats	M/F	Critical	Single	Short
Goyagi-2018-B	20.87	3.979	5	0.3	0.5	2	1	5.76846	1.75408	3.07679	4.85765	1.47712	2.18188	Rats	M/F	Critical	Single	Short
Goyagi-2018-C	14.78	8.039	5	0.3	0.5	2	1	2.01285	0.994685	0.989398	1.69503	0.837629	0.701623	Rats	M/F	Critical	Single	Short
Goyagi-2018-D	26	4	5	0.3	0.5	2	1	7.16938	2.0908	4.37143	6.03737	1.76067	3.09996	Rats	M/F	Critical	Single	Short
Huang-2017-A	0.9	0.089	3	0.52	0.41	2	1	1.53463	1.03385	1.06884	1.11609	0.75189	0.565338	Rats	M	Critical	Single	Short
Huang-2017-B	0.97	0.11	3	0.52	0.41	2	1	1.77739	1.07203	1.14925	1.29265	0.779657	0.607866	Rats	M	Low	Single	Short
Huang-2017-C	5.44	0.9	3	0.52	0.41	2	1	6.37279	2.21237	4.89458	4.63476	1.609	2.58887	Rats	M	Critical	Multiple	Short
Huang-2020-A	156.54	2.83	6	12.72	2.12	6	1	57.5204	11.7555	138.192	53.0958	10.8512	117.749	Rats	NR	Critical	Multiple	Short
Istaphanous-2011-A	5.86	1.21	11	2.2	0.64	10	1	3.72655	0.722189	0.521557	3.57749	0.693301	0.480667	Mice	M/F	Critical	Single	Short
Ji-2015-A	154.753	11.406	4	100	12.168	4	1	4.64278	1.35912	1.84721	4.0372	1.18184	1.39676	Mice	M	Critical	Multiple	Short
Ji-2015-B	370.902	65.252	6	95.987	17.58	6	1	5.75312	1.3086	1.71243	5.31057	1.20794	1.45912	Mice	M	Critical	Multiple	Short
Kodama-2011-A	2.6	2.83	8	0.4	0.85	8	1	1.05292	0.533521	0.284645	0.995489	0.50442	0.25444	Mice	NR	Critical	Single	Short
Kodama-2011-B	25.8	12.92	8	1.11	1.75	8	1	2.67809	0.688572	0.474131	2.53202	0.651013	0.423818	Mice	NR	Critical	Single	Short
Lee-2017-A	5436.89	1964.91	10	543.689	491.228	10	1	3.41666	0.701312	0.491838	3.27229	0.671679	0.451153	Mice	M/F	Critical	Single	Short
Lei-2013-A	46.92	3.19	3	0.48	0.16	3	1	20.5623	5.99171	35.9006	16.4498	4.79337	22.9764	Rats	M/F	Critical	Single	Short
Li-2013-A	13.91	1.43	6	0.98	0.27	6	1	12.5652	2.62905	6.91189	11.5987	2.42681	5.88942	Rats	NR	Critical	Single	Short
Li-2013-B	297.54	26.85	6	98.66	15.33	6	1	9.09689	1.94458	3.78139	8.39713	1.795	3.22201	Rats	NR	Critical	Single	Short
Li-2013-C	135.46	7.67	6	126.85	23.03	6	1	0.50163	0.58636	0.343818	0.463043	0.541255	0.292957	Rats	NR	Critical	Single	Short
Li-2014-A	78.98	10.75	10	25.2	8.11	10	1	5.64801	0.998749	0.9975	5.40936	0.956549	0.914986	Rats	NR	Critical	Single	Short
Li-2014-B	1.5	0.19	5	1.03	0.19	5	1	2.47368	0.840212	0.705956	2.2343	0.758901	0.575931	Rats	NR	Critical	Single	Short
Li-2019-A-Intranasal	2.857	0.798	8	1.002	0.597	8	1	2.63231	0.683033	0.466534	2.48873	0.645776	0.417027	Mice	M/F	Critical	Multiple	Short
Li-2019-B-Intranasal	27.933	9.808	6	7.919	4.333	6	1	2.63969	0.789725	0.623666	2.43664	0.728977	0.531407	Mice	M/F	Critical	Multiple	Short
Liang-2010-A	3.4	0.52	6	1	0.31	6	1	5.60647	1.2818	1.64302	5.1752	1.1832	1.39997	Mice	M/F	Critical	Single	Short
Liang-2019-A	0.393	0.316	6	0.212	0.098	6	1	0.773688	0.598561	0.358275	0.714174	0.552517	0.305275	Rats	M	Critical	Multiple	Short
Ling-2017-A	55.47	6.67	3	14.59	2.5	3	1	8.11625	2.48115	6.15612	6.493	1.98492	3.93992	Rats	M	Critical	Single	Long
Liu-2011-A	9.32	0.99	5	3.2	0.39	5	1	8.13401	1.92564	3.70811	7.34685	1.73929	3.02514	Rats	NR	Critical	Single	Short
Liu-2015-A-Altered	687.2	25.1	3	100	11.4	3	1	30.1233	8.7341	76.2845	24.0987	6.98728	48.8221	Rats	NR	Critical	Single	Short
Liu-2017-A-Roscovitine	4.24	0.57	10	0.96	0.1	10	1	8.01551	1.34395	1.80621	7.67683	1.28717	1.6568	Mice	NR	Critical	Multiple	Long
Liu-2017-A-Sevoflurane	1502.62	292.84	6	99.99	93.86	6	1	6.45049	1.43772	2.06704	5.9543	1.32713	1.76126	Mice	NR	Critical	Single	Short
Liu-2018-A	11.78	1.64	6	0.9	0.48	6	1	9.00435	1.92655	3.7116	8.31171	1.77835	3.16255	Mice	M	Critical	Single	Short
Lu-2010-A	361.4	9.36	3	98.25	7.02	3	1	31.8077	9.21833	84.9776	25.4462	7.37466	54.3856	Mice	M/F	Critical	Single	Short
Lu-2010-B	131.62	10.26	3	100	11.97	3	1	2.83642	1.15633	1.33711	2.26914	0.925067	0.85575	Mice	M/F	Critical	Single	Short
Lu-2010-C	183.81	12.25	3	99.78	14	3	1	6.38811	2.01676	4.06732	5.11048	1.61341	2.60309	Mice	M/F	Critical	Single	Short
Ma-2016-A	235307	90108.1	6	17124.7	3107.18	6	1	3.42225	0.90627	0.821325	3.159	0.836557	0.699827	Rats	NR	Critical	Single	Long
Man-2015-A	152.741	7.183	6	11.72	3.025	6	1	25.5882	5.25498	27.6148	23.6199	4.85075	23.5298	Mice	M/F	Critical	Single	Short
Pellegrini-2014-A	2.62	0.51	6	1.51	0.43	6	1	2.3532	0.751042	0.564064	2.17218	0.693269	0.480622	Rats	NR	Critical	Single	Short
Perez-Zoghbi-2017-A	66.5	12.2	4	5.2	2.6	4	1	6.94977	1.87582	3.51871	6.04328	1.63115	2.66065	Rats	M/F	Critical	Single	Short
Perez-Zoghbi-2020-A	12.02	3.22	6	3.94	1.84	2	1	2.66323	1.05355	1.10997	2.31585	0.91613	0.839294	Rats	M/F	Critical	Single	Short
Perez-Zoghbi-2020-B	49.01	4.6	6	3.94	1.84	2	1	10.5653	2.76464	7.64322	9.18719	2.40403	5.77937	Rats	M/F	Critical	Single	Short
Perez-Zoghbi-2020-C	66.28	13.71	6	2.17	2.66	2	1	5.10329	1.51472	2.29439	4.43764	1.31715	1.73489	Rats	M/F	Critical	Single	Short
Qiu-2016-A	3.24	1.55	10	3.58	2.35	9	1	-0.172815	0.460323	0.211897	-0.165077	0.439711	0.193346	Rats	M	Critical	Single	Short
Qiu-2016-B	5.67	2.63	10	4.22	2.06	9	1	0.609541	0.469988	0.220888	0.582248	0.448944	0.20155	Rats	M	Critical	Single	Short
Qiu-2016-C	15.7	8.97	10	9.17	3.09	9	1	0.951586	0.484707	0.23494	0.908978	0.463003	0.214372	Rats	M	Critical	Single	Short
Qiu-2016-D	36.97	16	9	29.98	11.03	9	1	0.508676	0.478967	0.22941	0.484453	0.456159	0.208081	Rats	M	Critical	Single	Short
Rosado-Mendez-2019-A	57.447	21.885	9	4.559	3.351	6	1	3.05829	0.767821	0.589549	2.87839	0.722655	0.52223	Monkeys	M/F	Critical	Single	Short
Satomoto-2016-A	221.02	63.28	8	98.31	42.19	8	1	2.28175	0.642417	0.412699	2.15729	0.607376	0.368905	Mice	M/F	Critical	Single	Short
Sun-2015-A	1.63	0.11	7	0.95	0.041	4	1	7.32115	1.68202	2.82918	6.69362	1.53784	2.36497	Rats	NR	Critical	Single	Short
Sun-2016-A	2.122	0.42	5	1	0.293	5	1	3.0985	0.938101	0.880034	2.79864	0.847317	0.717946	Mice	M/F	Critical	Single	Short
Tagawa-2014-A	15.64	2.76	8	3.11	0.96	8	1	6.06398	1.18284	1.39912	5.73321	1.11832	1.25065	Mice	NR	Critical	Single	Short
Tan-2018-A	0.716	0.157	6	0.422	0.049	6	1	2.52801	0.77435	0.599618	2.33355	0.714785	0.510917	Rats	NR	Critical	Multiple	Short
Wang-2013-A-N-stearoyl	1.199	0.425	5	0.986	0.125	2	1	0.55437	0.849678	0.721952	0.466838	0.715518	0.511966	Rats	NR	Critical	Single	Short
Wang-2013-B-N-stearoyl	2.633	0.501	5	0.986	0.125	2	1	3.64718	1.28458	1.65014	3.07131	1.08175	1.17018	Rats	NR	Critical	Single	Short
Wang-2013-C-N-stearoyl	3.081	0.326	5	0.986	0.125	2	1	7.0564	2.06316	4.25663	5.94223	1.7374	3.01855	Rats	NR	Critical	Single	Short
Wang-2016-A-Neuroprotective	151.71	5.63	6	10.46	2.41	6	1	32.6181	6.68313	44.6642	30.109	6.16904	38.0571	Rats	NR	Critical	Single	Short
Wang-2019-A-Pre-administration	90150.2	23789.6	6	23038.4	4507.51	6	1	3.91983	0.986684	0.973544	3.6183	0.910785	0.829529	Mice	M	Critical	Single	Short
Wang-2019-B-Pre-administration	20.462	5.648	6	8.632	2.398	6	1	2.72656	0.801929	0.643089	2.51683	0.740242	0.547958	Mice	M	Critical	Single	Short
Wei-2019-A	7935.99	856.46	16	1131.86	683.592	10	1	8.54741	1.25198	1.56746	8.27749	1.21245	1.47003	Mice	M/F	Ongoing	Single	Short
Wei-2019-B	7797.72	1055.06	20	1131.86	683.592	10	1	7.00484	0.983767	0.967797	6.81552	0.957179	0.916191	Mice	M/F	Ongoing	Single	Short
Xia-2017-A	1.333	0.063	5	0.991	0.04	5	1	6.48116	1.58122	2.50027	5.85395	1.4282	2.03976	Mice	NR	Critical	Multiple	Short
Xu-2015-A-Neuroprotective	145.42	5	6	11.63	1.88	6	1	35.4205	7.25319	52.6087	32.6958	6.69525	44.8264	Mice	M/F	Critical	Single	Short
Xu-2019-A	1.64	0.12	6	0.82	0.09	2	1	7.09697	1.9531	3.81461	6.17128	1.69835	2.88439	Rats	M/F	Critical	Single	Short
Xu-2019-B	2.43	0.11	6	0.82	0.09	2	1	15.057	3.85179	14.8363	13.0931	3.34939	11.2184	Rats	M/F	Critical	Single	Short
Xu-2019-C	3.34	0.13	6	0.82	0.09	2	1	20.2848	5.13651	26.3837	17.639	4.46653	19.9499	Rats	M/F	Critical	Single	Short
Xu-2020-A	2.09	0.33	6	1	0.24	6	1	3.77776	0.963316	0.927978	3.48716	0.889215	0.790703	Rats	M	Critical	Single	Short
Yang-2015-A	65.6	2.66	5	5.98	0.22	5	1	31.5897	7.09192	50.2953	28.5326	6.40561	41.0318	Rats	M/F	Critical	Single	Short
Yang-2019-A	1.38	0.3	6	0.73	0.2	6	1	2.54951	0.777282	0.604167	2.35339	0.717491	0.514793	Rats	M/F	Critical	Single	Short
Yang-2020-A-Downregulation	5.35	0.55	3	0.95	0.08	3	1	11.1959	3.33352	11.1123	8.95671	2.66681	7.11189	Mice	NR	Critical	Multiple	Short
Yang-2020-A-Hemin	0.96	0.17	9	0.57	0.11	9	1	2.72388	0.654461	0.42832	2.59417	0.623297	0.388499	Rats	NR	Critical	Single	Short
Yonamine-2013-A	35.89	9.83	10	1.68	1.02	8	1	4.62091	0.904507	0.818133	4.40087	0.861435	0.742071	Mice	M	Critical	Single	Short
Zhang-2015-A	199.71	35.2	6	100.58	53.16	6	1	2.19881	0.731288	0.534783	2.02967	0.675035	0.455673	Mice	M/F	Critical	Multiple	Short
Zheng-2013-A	17.3	4.47	6	13.48	3.85	2	1	0.873587	0.8452	0.714364	0.759641	0.734957	0.540162	Rats	M/F	Critical	Single	Short
Zheng-2013-B	15.06	4.07	6	13.48	3.85	2	1	0.391655	0.822346	0.676254	0.340569	0.715084	0.511345	Rats	M/F	Critical	Single	Short
Zheng-2013-C	16.52	3.88	6	13.48	3.85	2	1	0.784513	0.839722	0.705133	0.682185	0.730193	0.533182	Rats	M/F	Critical	Single	Short
Zheng-2013-D	17.48	3.98	6	13.48	3.85	2	1	1.01045	0.854681	0.73048	0.878653	0.743201	0.552348	Rats	M/F	Critical	Single	Short
Zheng-2015-A	17.3	4.6	6	13.5	3.9	2	1	0.846152	0.843454	0.711415	0.735785	0.733438	0.537932	Rats	NR	Critical	Single	Short
Zheng-2015-B	15.1	4.2	6	13.5	3.9	2	1	0.385402	0.822162	0.67595	0.335132	0.714923	0.511115	Rats	NR	Critical	Single	Short
Zheng-2015-C	16.5	3.9	6	13.5	3.9	2	1	0.769231	0.838838	0.703649	0.668896	0.729424	0.53206	Rats	NR	Critical	Single	Short
Zheng-2015-D	17.5	4	6	13.5	3.9	2	1	1.00414	0.854216	0.729685	0.873165	0.742797	0.551747	Rats	NR	Critical	Single	Short
Zhou-2016-A-Dose-depedent	0.134	0.104	3	0.221	0.139	2	1	-0.744624	0.942751	0.88878	-0.541545	0.685637	0.470098	Rats	M	Critical	Single	Short
Zhou-2016-B-Dose-depedent	0.301	0.197	3	0.221	0.139	2	1	0.445042	0.923656	0.85314	0.323667	0.67175	0.451247	Rats	M	Critical	Single	Short
Zhou-2016-C-Dose-depedent	1.58	0.778	3	0.221	0.139	2	1	2.1225	1.13306	1.28383	1.54363	0.824046	0.679052	Rats	M	Critical	Single	Short
Zhou-2016-A-Lithium	0.58	0.008	3	0.1	0.017	3	1	36.1301	10.4618	109.449	28.9041	8.36941	70.0471	Rats	M	Critical	Single	Short
Zhou-2016-B-Lithium	0.026	0.017	3	0.028	0.013	3	1	-0.132164	0.817387	0.668122	-0.105731	0.65391	0.427598	Rats	M	Critical	Single	Short
Zhou-2017-A	26.12	1.58	3	15.83	1.58	3	1	6.51266	2.04969	4.20123	5.21013	1.63975	2.68878	Rats	M	Critical	Single	Short
Zhou-2017-B	0.2	0.008	3	0.085	0.009	3	1	13.5061	3.98344	15.8678	10.8049	3.18675	10.1554	Rats	M	Critical	Single	Short
Zhou-2019-A	209.06	17.72	6	99.21	3.54	6	1	8.59713	1.84742	3.41294	7.93581	1.70531	2.90807	Rats	M	Critical	Multiple	Short

## Sheet: Sevo cued
	Mean exp	Sd exp	n exp	Mean ctr	Sd ctr	n ctr	effect direction	SMD	SE	Var	Hedges G	SE	Var	Species	seks	brain dev	Exposure	timing OA
Zhao X. 2021 e	75	24.6	8	76	17.3	8	1	-0.0470243	0.500069	0.250069	-0.0444594	0.472793	0.223533	Mice	NR	Ongoing	Multiple	Short
Zhao X. 2021 f	49.5	41.9	8	45.4	36.2	8	1	0.104715	0.500343	0.250343	0.0990034	0.473051	0.223777	Mice	NR	Ongoing	Multiple	Short
Zhu 2022 d	30.2	13.9	5	50.2	24.6	5	1	-1.00102	0.670896	0.450102	-0.904147	0.605971	0.367201	Rats	NR	Critical	Multiple	Short
Chung-2015-A	66.8	8.72	14	78.84	15.98	14	1	-0.935332	0.398095	0.158479	-0.90809	0.3865	0.149382	Mice	M	Critical	Single	Long
Dai-2020-A	9.5	8.79	9	7.96	8.07	9	1	0.182515	0.472385	0.223148	0.173823	0.44989	0.202401	Mice	M	Critical	Multiple	Long
Fujimoto-2015-A	93.9	8.22	10	83.3	25.3	10	1	0.56352	0.456003	0.207939	0.539709	0.436735	0.190738	Rats	M	Critical	Single	Long
Goyagi-2018-A	86.885	8.811	5	81.967	13.115	2	1	0.500619	0.847291	0.717901	0.421574	0.713508	0.509094	Rats	M/F	Critical	Single	Long
Goyagi-2018-B	93.648	3.689	5	81.967	13.115	2	1	1.73576	0.956664	0.915205	1.46169	0.805611	0.64901	Rats	M/F	Critical	Single	Long
Goyagi-2018-C	52.664	37.705	5	81.967	13.115	2	1	-0.856047	0.867378	0.752344	-0.720882	0.730423	0.533518	Rats	M/F	Critical	Single	Long
Goyagi-2018-D	84.631	11.68	5	81.967	13.115	2	1	0.222357	0.838768	0.703532	0.187248	0.706331	0.498903	Rats	M/F	Critical	Single	Long
Goyagi-2018-E	89.754	7.377	5	81.967	13.115	2	1	0.882062	0.869237	0.755574	0.742789	0.731989	0.535809	Rats	M/F	Critical	Single	Long
Goyagi-2018-F	74.59	14.754	5	81.967	13.115	2	1	-0.510834	0.847726	0.718639	-0.430176	0.713875	0.509617	Rats	M/F	Critical	Single	Long
Han-2017-A	38.78	9.271	5	40.976	20.005	4	1	-0.147843	0.671725	0.451214	-0.131416	0.597089	0.356515	Mice	M	Critical	Single	Long
Han-2017-B	31.463	14.634	9	40.976	20.005	4	1	-0.584496	0.611761	0.374251	-0.543717	0.56908	0.323852	Mice	M	Critical	Multiple	Long
Huang-2020-A	29.88	1.74	6	56.1	0.58	6	1	-20.2171	4.167	17.3639	-18.662	3.84646	14.7952	Rats	NR	Critical	Multiple	Short
Ji-2015-A-Environmental	33.88	4.24	12	36.02	7.07	12	1	-0.367108	0.411673	0.169474	-0.354449	0.397477	0.157988	Mice	M	Critical	Multiple	Long
Ji-2015-A-Pre-administration	29.278	4.81	10	37.072	5.411	10	1	-1.52247	0.507885	0.257948	-1.45814	0.486425	0.23661	Mice	M	Critical	Multiple	Long
Ji-2017-A	34.78	3.6	12	36.75	6.83	12	1	-0.360849	0.411557	0.169379	-0.348406	0.397366	0.157899	Mice	M	Critical	Multiple	Long
Jia-2016-A	40.272	6.483	15	42.469	4.861	15	1	-0.383442	0.368489	0.135784	-0.373078	0.358529	0.128543	Rats	M	Critical	Multiple	Long
Ju-2016-A	54.58	13.59	12	67.04	16.54	12	1	-0.823147	0.425186	0.180783	-0.794762	0.410524	0.16853	Rats	M	Critical	Multiple	Long
Kodama-2011-A	33.65	12.98	18	51.29	9.97	18	1	-1.5242	0.378652	0.143378	-1.49033	0.370238	0.137076	Mice	M	Critical	Single	Long
Lei-2013-A	89.89	2.02	9	79.1	5.39	9	1	2.651	0.646095	0.417439	2.52476	0.615328	0.378629	Rats	M	Critical	Single	Long
Li-2019-A-Intranasal	4.263	0.996	10	5.854	2.707	10	1	-0.780058	0.46391	0.215212	-0.747098	0.444308	0.19741	Mice	M/F	Critical	Multiple	Long
Li-2019-B-Intranasal	11.294	2.976	10	13.569	5.208	10	1	-0.536373	0.455184	0.207192	-0.513709	0.435951	0.190053	Mice	M	Critical	Multiple	Long
Liang-2019-A	69.458	10.414	8	81.588	9.19	8	1	-1.2351	0.545592	0.297671	-1.16773	0.515833	0.266083	Rats	M	Critical	Multiple	Long
Man-2015-A	29.094	0.995	6	55.826	1.492	6	1	-21.0806	4.34161	18.8496	-19.459	4.00764	16.0612	Mice	M/F	Critical	Single	Short
Ramage-2013-A	61.69	17.58	20	64.7	15.45	20	1	-0.181881	0.316881	0.100414	-0.178267	0.310585	0.0964632	Rats	M	Critical	Single	Long
Satomoto-2009-A	37.86	9.28	8	66.52	22.28	8	1	-1.67933	0.581489	0.33813	-1.58773	0.549772	0.302249	Mice	M	Critical	Single	Long
Satomoto-2009-B	26.92	10.18	9	50.45	22.4	9	1	-1.35244	0.522523	0.27303	-1.28804	0.497641	0.247647	Mice	M	Critical	Single	Long
Shi-2017-A	52.083	18.446	10	77.917	17.13	10	1	-1.45133	0.502652	0.252659	-1.39001	0.481413	0.231759	Rats	NR	Critical	Single	Long
Shih-2012-A	77.57	13.72	20	85.55	6.86	17	1	-0.717495	0.340265	0.11578	-0.70201	0.332921	0.110836	Rats	M	Critical	Single	Long
Sun-2016-A	38.872	13.65	10	66.469	15.727	13	1	-1.85558	0.501772	0.251775	-1.78851	0.483635	0.233903	Mice	M	Critical	Single	Long
Wang-2016-A-Beta	36.564	23.613	17	63.877	19.201	19	1	-1.27685	0.366195	0.134099	-1.24848	0.358057	0.128205	Rats	NR	Critical	Single	Short
Xia-2017-A	50.068	11.565	6	51.973	7.211	6	1	-0.197673	0.578759	0.334961	-0.182468	0.534239	0.285411	Mice	NR	Critical	Multiple	Short
Xu-2015-A-Neuroprotective	40.51	1.96	6	53.79	1.96	6	1	-6.77551	1.49872	2.24615	-6.25432	1.38343	1.91388	Mice	M/F	Critical	Single	Short
Yonamine-2013-A	28.19	11.51	20	46.67	13.89	18	1	-1.45631	0.365323	0.133461	-1.42575	0.357659	0.12792	Mice	M	Critical	Single	Long
Yu-2016-A	35.11	4.35	10	37.17	3.59	10	1	-0.516531	0.45461	0.20667	-0.494706	0.435401	0.189574	Rats	M	Critical	Single	Long
Zhang-2015-A	50.82	16.6	10	46.11	14.34	10	1	0.303651	0.449783	0.202305	0.290821	0.430778	0.18557	Rats	M	Critical	Multiple	Long
Zhang-2015-B	56.35	14.96	10	52.87	10.04	10	1	0.27316	0.449294	0.201865	0.261618	0.43031	0.185167	Rats	M	Critical	Multiple	Long
Zhou-2019-A	28.04	14.168	12	28.33	19.087	12	1	-0.0172533	0.408256	0.166673	-0.0166583	0.394178	0.155376	Mice	M/F	Critical	Single	Long

## Sheet: Sevo epm
	Mean exp	Sd exp	n exp	Mean ctr	Sd ctr	n ctr	effect direction	SMD	SE	Var	Hedges G	SE	Var	Species	seks	brain dev	Exposure	timing OA
Luo 2021 b	24.3	20.4	8	17.4	11.9	8	1	0.413177	0.505307	0.255335	0.39064	0.477745	0.22824	Mice	NR	Ongoing	Multiple	Short
Wali 2022 b	19.7	19.9	18	36.5	22.8	20	1	-0.782145	0.337053	0.113605	-0.765736	0.329982	0.108888	Rats	M/F	Critical	Multiple	Short
Wang Y. 2022 b	1.9	3.4	8	5.5	1.7	8	1	-1.33932	0.553223	0.306055	-1.26626	0.523047	0.273578	Rats	NR	Critical	Single	Long
Yang 2022 b	9.5	7.2	18	20.5	15.3	18	1	-0.919979	0.350523	0.122866	-0.899535	0.342733	0.117466	Rats	M	Critical	Single	Long
Almenrader-2017-A	26.62	12.28	10	30.31	11.69	10	1	-0.307792	0.449854	0.202368	-0.294786	0.430846	0.185628	Rats	M	Critical	Single	Short
Almenrader-2017-B	39.74	16.37	10	52.87	25.13	10	1	-0.619128	0.457802	0.209583	-0.592968	0.438459	0.192246	Rats	M	Critical	Single	Long
Huang-2020-A	21.84	1.44	6	27.75	1.08	6	1	-4.64333	1.10982	1.23169	-4.28615	1.02444	1.04949	Rats	NR	Critical	Multiple	Short
Ju-2018-A	14.238	8.278	11	26.325	12.583	11	1	-1.1349	0.459446	0.211091	-1.0918	0.441999	0.195363	Rats	M	Critical	Single	Long
Ju-2018-B	15.625	8.388	12	21.546	17.763	12	1	-0.426268	0.412859	0.170452	-0.411569	0.398622	0.1589	Rats	F	Critical	Single	Long
Kodama-2011-A	7.78	5.77	18	10.31	7.42	18	1	-0.380657	0.336339	0.113124	-0.372198	0.328864	0.108152	Mice	M	Critical	Single	Long
Liang-2019-A	5.949	1.79	8	12.152	4.059	8	1	-1.97747	0.610081	0.372199	-1.8696	0.576804	0.332703	Rats	M	Critical	Multiple	Long
Liang-2019-B	6.008	1.643	8	12.694	4.933	8	1	-1.81856	0.594431	0.353348	-1.71936	0.562008	0.315853	Rats	M	Critical	Multiple	Long
Liang-2019-C	10.736	1.986	8	16.555	2.271	8	1	-2.72774	0.694635	0.482518	-2.57896	0.656746	0.431316	Rats	M	Critical	Multiple	Long
Ling-2017-A	0.26	0.029	12	0.28	0.023	4	1	-0.718819	0.591169	0.34948	-0.679611	0.558923	0.312395	Rats	M	Critical	Single	Long
Ling-2017-B	0.28	0.023	12	0.28	0.023	4	1	0	0.57735	0.333333	0	0.545858	0.297961	Rats	M	Critical	Single	Long
Ling-2017-C	0.3	0.019	12	0.28	0.023	4	1	1.00377	0.604003	0.364819	0.94902	0.571057	0.326106	Rats	M	Critical	Single	Long
Luo-2020-A	24.45	9.81	8	17.51	5.67	8	1	0.866198	0.522921	0.273447	0.818951	0.494398	0.24443	Mice	M	Ongoing	Multiple	Short
Luo-2020-B	7.68	7.46	8	7.25	6.81	8	1	0.0602039	0.500113	0.250113	0.05692	0.472834	0.223572	Mice	M	Ongoing	Multiple	Short
Luo-2020-C	12.79	6.66	8	11.72	4.44	8	1	0.189049	0.501116	0.251117	0.178737	0.473782	0.224469	Mice	M	Ongoing	Multiple	Short
Luo-2020-D	1.55	1.29	8	2.85	2.12	8	1	-0.740834	0.516867	0.267151	-0.700425	0.488674	0.238802	Mice	M	Ongoing	Multiple	Short
Man-2015-A	21.389	0.548	6	26.874	1.737	6	1	-4.25881	1.04358	1.08906	-3.93121	0.963305	0.927956	Mice	M/F	Critical	Single	Short
Neira-2014-A	498.54	40.07	8	418.7	104.35	5	1	1.13122	0.611733	0.374218	1.0523	0.569054	0.323823	Rats	NR	Critical	Single	Long
Satomoto-2009-A	25.1	20.41	20	20.33	15.84	18	1	0.259324	0.326252	0.10644	0.253884	0.319408	0.102021	Mice	M	Critical	Single	Long
Song-2019-A	183.764	56.01	10	161.624	49.009	10	1	0.420704	0.452134	0.204425	0.402928	0.433029	0.187514	Mice	M	Critical	Multiple	Short
Wang-2020-A	5.2	4.54	14	17.02	10.91	15	1	-1.39647	0.414389	0.171718	-1.35732	0.402771	0.162224	Rats	M	Critical	Single	Long
Xie-2020-A	83.81	29.15	16	63.56	22.67	16	1	0.775512	0.366602	0.134397	0.755961	0.35736	0.127706	Mice	M	Critical	Multiple	Long
Xu-2015-A-Anesthesia	13.07	9.354	14	15.53	10.115	12	1	-0.253342	0.394964	0.155996	-0.245342	0.382491	0.146299	Rats	F	Critical	Single	Long
Xu-2015-B-Anesthesia	4.05	2.881	14	6.46	8.868	12	1	-0.378509	0.396884	0.157517	-0.366556	0.384351	0.147726	Rats	M	Critical	Single	Long
Xu-2015-A-Neuroprotective	23.81	1.53	6	25.85	1.7	6	1	-1.26141	0.632164	0.399632	-1.16438	0.583536	0.340515	Mice	M/F	Critical	Single	Short

[truncated: 3 more sheets: sevo mwm, sevo tunel, sevo oft]
